# Supplementary material for: Dynamic conformational switching underlies TFIIH function in transcription and DNA repair and impacts genetic diseases
Source: Nat Commun. 2023 May 13;14:2758. doi: 10.1038/s41467-023-38416-6 (PMC10183003; doi:10.1038/s41467-023-38416-6)
Supplement: Supplementary file 4 — Supplementary Data 2 [file 41467_2023_38416_MOESM4_ESM.xlsx]

## Sheet: Sheet1
Source Data for Supplementary Figure 5
	TFIIH subunit	Mutation	Disease*	NER DDG score	PIC DDG score
	P8	L21P	TTD	12.831	15.068
	XPB	F99S	XP/CS	12.65	12.758
	XPB	T119P	TTD	17.953	34.822
	XPD	Y18H	XP/TTD	3.071	6.924
	XPD	G47R	XP/CS	-3.503	43.362
	XPD	S51F	XP/TTD	10.048	17.011
	XPD	T76A	XP	0.247	1.75
	XPD	R112H/C	XP/TTD	3.006	2.812
				0.916	2.812
	XPD	D234N	XP	-0.365	5.523
	XPD	C259Y	TTD	6.921	17.79
	XPD	R378H	TTD	-5.268	0.52
	XPD	L461V: (del716-730) A717G	XP/CS	5.291	5.691
	XPD	L485P	XP	-0.003	16.273
	XPD	R487G	TTD	12.006	6.262
	XPD	R511Q	XP	1.26	-0.377
	XPD	S541R	XP	14.646	5.169
	XPD	Y542C	XP	8.443	8.034
	XPD	R592P	TTD	6.71	11.432
	XPD	A594P	TTD	15.043	17.32
	XPD	R601L/W	XP	1.519	1.664
				-0.121	0.794
	XPD	G602D	XP/CS	12.156	6.66
	XPD	R636W	TTD	-0.813	-4.341
	XPD	R658H/G/C	TTD	5.05	3.084
				8.674	8.571
	XPD	C663R	XP/TTD	9.002	13.377
	XPD	R666W	XP/CS	-0.813	-4.341
	XPD	D673G	TTD	11.311	8.339
	XPD	G675R	XP/CS	47.483	35.678
	XPD	D681G/N/H	XP	11.311	8.339
				-0.365	5.523
				20.633	22.617
	XPD	R683W/Q	XP	1.075	0.802
				3.324	0.748
	XPD	G713R	TTD	38.77	16.839
	XPD	A717G	XP	5.838	4.686
	XPD	R722W	XP/TTD	-0.166	-2.413
	XPD	A725P/T/V	TTD	32.222	30.262
				7.184	2.757
				6.802	2.803
