# Supplementary material for: Dynamic conformational switching underlies TFIIH function in transcription and DNA repair and impacts genetic diseases
Source: Nat Commun. 2023 May 13;14:2758. doi: 10.1038/s41467-023-38416-6 (PMC10183003; doi:10.1038/s41467-023-38416-6)
Supplement: Supplementary file 5 — Supplementary Data 3 [file 41467_2023_38416_MOESM5_ESM.txt]

CRYST1  144.261  187.A49  208.594  90.00  90.00  90.00               1
ATOM      1  N   PRO A  34      20.615 -36.643  -3.933  1.00  0.00           N
ATOM      2  CD  PRO A  34      21.446 -37.052  -5.026  1.00  0.00           C
ATOM      3  CG  PRO A  34      21.870 -38.465  -4.707  1.00  0.00           C
ATOM      4  CB  PRO A  34      22.084 -38.340  -3.172  1.00  0.00           C
ATOM      5  CA  PRO A  34      20.872 -37.484  -2.753  1.00  0.00           C
ATOM      6  C   PRO A  34      21.061 -36.773  -1.435  1.00  0.00           C
ATOM      7  O   PRO A  34      21.260 -35.534  -1.400  1.00  0.00           O
ATOM      8  N   GLN A  35      20.885 -37.506  -0.334  1.00  0.00           N
ATOM      9  CA  GLN A  35      21.015 -36.951   1.035  1.00  0.00           C
ATOM     10  CB  GLN A  35      19.732 -36.949   1.811  1.00  0.00           C
ATOM     11  CG  GLN A  35      18.671 -36.094   1.141  1.00  0.00           C
ATOM     12  CD  GLN A  35      17.838 -36.780   0.032  1.00  0.00           C
ATOM     13  OE1 GLN A  35      17.890 -36.374  -1.153  1.00  0.00           O
ATOM     14  NE2 GLN A  35      17.290 -37.960   0.331  1.00  0.00           N
ATOM     15  C   GLN A  35      21.978 -37.739   1.821  1.00  0.00           C
ATOM     16  O   GLN A  35      22.260 -38.937   1.514  1.00  0.00           O
ATOM     17  N   GLU A  36      22.579 -37.179   2.831  1.00  0.00           N
ATOM     18  CA  GLU A  36      23.418 -37.921   3.786  1.00  0.00           C
ATOM     19  CB  GLU A  36      24.654 -37.048   4.057  1.00  0.00           C
ATOM     20  CG  GLU A  36      24.650 -35.956   5.154  1.00  0.00           C
ATOM     21  CD  GLU A  36      23.951 -34.617   4.624  1.00  0.00           C
ATOM     22  OE1 GLU A  36      23.066 -34.083   5.331  1.00  0.00           O
ATOM     23  OE2 GLU A  36      24.286 -34.074   3.569  1.00  0.00           O
ATOM     24  C   GLU A  36      22.756 -38.360   5.096  1.00  0.00           C
ATOM     25  O   GLU A  36      23.198 -39.132   5.891  1.00  0.00           O
ATOM     26  N   ALA A  37      21.504 -37.901   5.405  1.00  0.00           N
ATOM     27  CA  ALA A  37      20.727 -38.095   6.675  1.00  0.00           C
ATOM     28  CB  ALA A  37      19.777 -36.945   6.812  1.00  0.00           C
ATOM     29  C   ALA A  37      20.073 -39.567   6.843  1.00  0.00           C
ATOM     30  O   ALA A  37      19.015 -39.746   7.465  1.00  0.00           O
ATOM     31  N   VAL A  38      20.704 -40.505   6.187  1.00  0.00           N
ATOM     32  CA  VAL A  38      20.206 -41.923   6.003  1.00  0.00           C
ATOM     33  CB  VAL A  38      20.612 -42.381   4.620  1.00  0.00           C
ATOM     34  CG1 VAL A  38      20.051 -41.486   3.481  1.00  0.00           C
ATOM     35  CG2 VAL A  38      22.120 -42.540   4.472  1.00  0.00           C
ATOM     36  C   VAL A  38      20.577 -42.861   7.111  1.00  0.00           C
ATOM     37  O   VAL A  38      19.815 -43.900   7.289  1.00  0.00           O
ATOM     38  N   PRO A  39      21.730 -42.770   7.858  1.00  0.00           N
ATOM     39  CD  PRO A  39      22.769 -41.701   7.833  1.00  0.00           C
ATOM     40  CG  PRO A  39      23.827 -42.053   8.954  1.00  0.00           C
ATOM     41  CB  PRO A  39      23.584 -43.539   9.257  1.00  0.00           C
ATOM     42  CA  PRO A  39      22.094 -43.802   8.834  1.00  0.00           C
ATOM     43  C   PRO A  39      21.235 -43.875  10.082  1.00  0.00           C
ATOM     44  O   PRO A  39      20.591 -42.914  10.387  1.00  0.00           O
ATOM     45  N   SER A  40      21.354 -45.002  10.870  1.00  0.00           N
ATOM     46  CA  SER A  40      20.723 -45.188  12.237  1.00  0.00           C
ATOM     47  CB  SER A  40      21.428 -44.331  13.344  1.00  0.00           C
ATOM     48  OG  SER A  40      20.794 -44.574  14.616  1.00  0.00           O
ATOM     49  C   SER A  40      19.116 -45.031  12.319  1.00  0.00           C
ATOM     50  O   SER A  40      18.552 -44.017  11.934  1.00  0.00           O
ATOM     51  N   ALA A  41      18.452 -46.098  12.629  1.00  0.00           N
ATOM     52  CA  ALA A  41      16.992 -46.095  12.669  1.00  0.00           C
ATOM     53  CB  ALA A  41      16.492 -47.543  12.804  1.00  0.00           C
ATOM     54  C   ALA A  41      16.388 -45.102  13.696  1.00  0.00           C
ATOM     55  O   ALA A  41      15.310 -44.495  13.361  1.00  0.00           O
ATOM     56  N   ALA A  42      16.998 -44.803  14.838  1.00  0.00           N
ATOM     57  CA  ALA A  42      16.527 -43.726  15.682  1.00  0.00           C
ATOM     58  CB  ALA A  42      17.031 -44.220  17.153  1.00  0.00           C
ATOM     59  C   ALA A  42      17.163 -42.419  15.324  1.00  0.00           C
ATOM     60  O   ALA A  42      16.567 -41.327  15.487  1.00  0.00           O
ATOM     61  N   GLY A  43      18.486 -42.387  14.976  1.00  0.00           N
ATOM     62  CA  GLY A  43      19.316 -41.237  14.733  1.00  0.00           C
ATOM     63  C   GLY A  43      19.535 -40.196  15.812  1.00  0.00           C
ATOM     64  O   GLY A  43      19.965 -39.072  15.544  1.00  0.00           O
ATOM     65  N   LYS A  44      19.281 -40.546  17.064  1.00  0.00           N
ATOM     66  CA  LYS A  44      19.513 -39.813  18.373  1.00  0.00           C
ATOM     67  CB  LYS A  44      18.222 -39.275  19.002  1.00  0.00           C
ATOM     68  CG  LYS A  44      17.198 -40.375  19.467  1.00  0.00           C
ATOM     69  CD  LYS A  44      15.911 -39.691  19.861  1.00  0.00           C
ATOM     70  CE  LYS A  44      14.679 -40.620  19.798  1.00  0.00           C
ATOM     71  NZ  LYS A  44      13.435 -39.883  20.075  1.00  0.00           N
ATOM     72  C   LYS A  44      20.184 -40.775  19.357  1.00  0.00           C
ATOM     73  O   LYS A  44      20.373 -41.956  19.036  1.00  0.00           O
ATOM     74  N   GLN A  45      20.639 -40.278  20.593  1.00  0.00           N
ATOM     75  CA  GLN A  45      21.255 -41.115  21.639  1.00  0.00           C
ATOM     76  CB  GLN A  45      22.159 -40.273  22.547  1.00  0.00           C
ATOM     77  CG  GLN A  45      22.677 -41.076  23.792  1.00  0.00           C
ATOM     78  CD  GLN A  45      23.560 -42.298  23.503  1.00  0.00           C
ATOM     79  OE1 GLN A  45      24.189 -42.463  22.469  1.00  0.00           O
ATOM     80  NE2 GLN A  45      23.872 -43.087  24.549  1.00  0.00           N
ATOM     81  C   GLN A  45      20.169 -42.054  22.341  1.00  0.00           C
ATOM     82  O   GLN A  45      19.056 -41.589  22.578  1.00  0.00           O
ATOM     83  N   VAL A  46      20.371 -43.360  22.412  1.00  0.00           N
ATOM     84  CA  VAL A  46      19.500 -44.388  22.984  1.00  0.00           C
ATOM     85  CB  VAL A  46      19.055 -45.407  21.982  1.00  0.00           C
ATOM     86  CG1 VAL A  46      18.234 -46.548  22.621  1.00  0.00           C
ATOM     87  CG2 VAL A  46      18.062 -44.649  21.009  1.00  0.00           C
ATOM     88  C   VAL A  46      20.382 -45.085  24.064  1.00  0.00           C
ATOM     89  O   VAL A  46      21.420 -45.686  23.769  1.00  0.00           O
ATOM     90  N   ASP A  47      19.906 -45.026  25.275  1.00  0.00           N
ATOM     91  CA  ASP A  47      20.416 -45.813  26.444  1.00  0.00           C
ATOM     92  CB  ASP A  47      21.688 -45.169  26.932  1.00  0.00           C
ATOM     93  CG  ASP A  47      21.667 -43.746  27.559  1.00  0.00           C
ATOM     94  OD1 ASP A  47      21.398 -43.589  28.773  1.00  0.00           O
ATOM     95  OD2 ASP A  47      22.016 -42.771  26.842  1.00  0.00           O
ATOM     96  C   ASP A  47      19.421 -46.003  27.644  1.00  0.00           C
ATOM     97  O   ASP A  47      18.308 -45.541  27.707  1.00  0.00           O
ATOM     98  N   GLU A  48      19.904 -46.752  28.678  1.00  0.00           N
ATOM     99  CA  GLU A  48      19.153 -47.008  29.903  1.00  0.00           C
ATOM    100  CB  GLU A  48      20.005 -47.923  30.819  1.00  0.00           C
ATOM    101  CG  GLU A  48      21.148 -47.206  31.555  1.00  0.00           C
ATOM    102  CD  GLU A  48      22.041 -48.102  32.370  1.00  0.00           C
ATOM    103  OE1 GLU A  48      22.792 -48.978  31.822  1.00  0.00           O
ATOM    104  OE2 GLU A  48      21.996 -48.035  33.636  1.00  0.00           O
ATOM    105  C   GLU A  48      18.683 -45.731  30.567  1.00  0.00           C
ATOM    106  O   GLU A  48      17.577 -45.886  31.154  1.00  0.00           O
ATOM    107  N   SER A  49      19.415 -44.589  30.585  1.00  0.00           N
ATOM    108  CA  SER A  49      19.012 -43.390  31.318  1.00  0.00           C
ATOM    109  CB  SER A  49      20.123 -42.352  31.592  1.00  0.00           C
ATOM    110  OG  SER A  49      20.311 -41.638  30.353  1.00  0.00           O
ATOM    111  C   SER A  49      17.821 -42.668  30.720  1.00  0.00           C
ATOM    112  O   SER A  49      17.007 -42.165  31.440  1.00  0.00           O
ATOM    113  N   GLY A  50      17.534 -42.887  29.431  1.00  0.00           N
ATOM    114  CA  GLY A  50      16.277 -42.478  28.804  1.00  0.00           C
ATOM    115  C   GLY A  50      14.939 -42.946  29.539  1.00  0.00           C
ATOM    116  O   GLY A  50      13.941 -42.173  29.591  1.00  0.00           O
ATOM    117  N   THR A  51      15.029 -44.159  30.101  1.00  0.00           N
ATOM    118  CA  THR A  51      13.861 -44.912  30.571  1.00  0.00           C
ATOM    119  CB  THR A  51      14.233 -46.464  30.581  1.00  0.00           C
ATOM    120  CG2 THR A  51      13.095 -47.460  30.997  1.00  0.00           C
ATOM    121  OG1 THR A  51      14.655 -46.838  29.292  1.00  0.00           O
ATOM    122  C   THR A  51      13.446 -44.482  31.973  1.00  0.00           C
ATOM    123  O   THR A  51      12.203 -44.546  32.287  1.00  0.00           O
ATOM    124  N   LYS A  52      14.367 -44.063  32.790  1.00  0.00           N
ATOM    125  CA  LYS A  52      14.196 -44.150  34.259  1.00  0.00           C
ATOM    126  CB  LYS A  52      15.606 -43.802  34.885  1.00  0.00           C
ATOM    127  CG  LYS A  52      16.753 -44.745  34.578  1.00  0.00           C
ATOM    128  CD  LYS A  52      16.452 -46.192  34.784  1.00  0.00           C
ATOM    129  CE  LYS A  52      17.740 -46.908  34.927  1.00  0.00           C
ATOM    130  NZ  LYS A  52      17.581 -48.309  35.233  1.00  0.00           N
ATOM    131  C   LYS A  52      13.161 -43.140  34.684  1.00  0.00           C
ATOM    132  O   LYS A  52      13.148 -42.039  34.127  1.00  0.00           O
ATOM    133  N   VAL A  53      12.290 -43.511  35.598  1.00  0.00           N
ATOM    134  CA  VAL A  53      11.305 -42.574  36.188  1.00  0.00           C
ATOM    135  CB  VAL A  53       9.904 -42.932  35.719  1.00  0.00           C
ATOM    136  CG1 VAL A  53       9.697 -42.579  34.225  1.00  0.00           C
ATOM    137  CG2 VAL A  53       9.576 -44.365  36.039  1.00  0.00           C
ATOM    138  C   VAL A  53      11.446 -42.392  37.725  1.00  0.00           C
ATOM    139  O   VAL A  53      11.962 -43.284  38.461  1.00  0.00           O
ATOM    140  N   ASP A  54      11.118 -41.170  38.171  1.00  0.00           N
ATOM    141  CA  ASP A  54      10.972 -40.823  39.579  1.00  0.00           C
ATOM    142  CB  ASP A  54      11.122 -39.321  39.724  1.00  0.00           C
ATOM    143  CG  ASP A  54      11.505 -38.715  41.058  1.00  0.00           C
ATOM    144  OD1 ASP A  54      11.258 -37.478  41.111  1.00  0.00           O
ATOM    145  OD2 ASP A  54      11.813 -39.450  42.033  1.00  0.00           O
ATOM    146  C   ASP A  54       9.601 -41.255  40.138  1.00  0.00           C
ATOM    147  O   ASP A  54       8.720 -41.707  39.412  1.00  0.00           O
ATOM    148  N   GLU A  55       9.341 -41.005  41.451  1.00  0.00           N
ATOM    149  CA  GLU A  55       8.094 -41.376  42.240  1.00  0.00           C
ATOM    150  CB  GLU A  55       8.188 -41.034  43.761  1.00  0.00           C
ATOM    151  CG  GLU A  55       9.242 -41.861  44.446  1.00  0.00           C
ATOM    152  CD  GLU A  55       9.359 -41.662  45.968  1.00  0.00           C
ATOM    153  OE1 GLU A  55       8.416 -41.174  46.631  1.00  0.00           O
ATOM    154  OE2 GLU A  55      10.453 -42.045  46.456  1.00  0.00           O
ATOM    155  C   GLU A  55       6.825 -40.764  41.569  1.00  0.00           C
ATOM    156  O   GLU A  55       5.810 -41.461  41.489  1.00  0.00           O
ATOM    157  N   TYR A  56       6.866 -39.533  41.015  1.00  0.00           N
ATOM    158  CA  TYR A  56       5.778 -38.816  40.282  1.00  0.00           C
ATOM    159  CB  TYR A  56       6.194 -37.332  40.204  1.00  0.00           C
ATOM    160  CG  TYR A  56       6.598 -36.774  41.585  1.00  0.00           C
ATOM    161  CD1 TYR A  56       5.699 -36.412  42.648  1.00  0.00           C
ATOM    162  CE1 TYR A  56       6.245 -36.112  43.988  1.00  0.00           C
ATOM    163  CZ  TYR A  56       7.636 -36.179  44.221  1.00  0.00           C
ATOM    164  OH  TYR A  56       8.117 -36.178  45.490  1.00  0.00           O
ATOM    165  CE2 TYR A  56       8.545 -36.462  43.156  1.00  0.00           C
ATOM    166  CD2 TYR A  56       8.002 -36.805  41.856  1.00  0.00           C
ATOM    167  C   TYR A  56       5.486 -39.453  38.900  1.00  0.00           C
ATOM    168  O   TYR A  56       4.553 -39.049  38.200  1.00  0.00           O
ATOM    169  N   GLY A  57       6.338 -40.424  38.504  1.00  0.00           N
ATOM    170  CA  GLY A  57       6.195 -41.182  37.262  1.00  0.00           C
ATOM    171  C   GLY A  57       6.856 -40.487  36.053  1.00  0.00           C
ATOM    172  O   GLY A  57       6.900 -41.102  34.967  1.00  0.00           O
ATOM    173  N   ALA A  58       7.299 -39.254  36.243  1.00  0.00           N
ATOM    174  CA  ALA A  58       8.209 -38.410  35.409  1.00  0.00           C
ATOM    175  CB  ALA A  58       8.348 -37.027  36.040  1.00  0.00           C
ATOM    176  C   ALA A  58       9.601 -38.969  35.179  1.00  0.00           C
ATOM    177  O   ALA A  58      10.156 -39.594  36.023  1.00  0.00           O
ATOM    178  N   LYS A  59      10.243 -38.677  34.035  1.00  0.00           N
ATOM    179  CA  LYS A  59      11.629 -39.121  33.686  1.00  0.00           C
ATOM    180  CB  LYS A  59      11.950 -38.870  32.220  1.00  0.00           C
ATOM    181  CG  LYS A  59      11.264 -39.966  31.459  1.00  0.00           C
ATOM    182  CD  LYS A  59      11.572 -39.924  29.933  1.00  0.00           C
ATOM    183  CE  LYS A  59      11.128 -41.187  29.181  1.00  0.00           C
ATOM    184  NZ  LYS A  59      11.868 -41.168  27.832  1.00  0.00           N
ATOM    185  C   LYS A  59      12.685 -38.516  34.621  1.00  0.00           C
ATOM    186  O   LYS A  59      12.710 -37.296  34.763  1.00  0.00           O
ATOM    187  N   ASP A  60      13.529 -39.347  35.277  1.00  0.00           N
ATOM    188  CA  ASP A  60      14.491 -39.029  36.342  1.00  0.00           C
ATOM    189  CB  ASP A  60      14.602 -40.230  37.341  1.00  0.00           C
ATOM    190  CG  ASP A  60      14.961 -39.761  38.792  1.00  0.00           C
ATOM    191  OD1 ASP A  60      15.302 -38.614  38.960  1.00  0.00           O
ATOM    192  OD2 ASP A  60      14.801 -40.614  39.708  1.00  0.00           O
ATOM    193  C   ASP A  60      15.935 -38.743  35.712  1.00  0.00           C
ATOM    194  O   ASP A  60      16.894 -39.445  35.988  1.00  0.00           O
ATOM    195  N   TYR A  61      16.016 -37.561  35.100  1.00  0.00           N
ATOM    196  CA  TYR A  61      17.407 -37.054  34.810  1.00  0.00           C
ATOM    197  CB  TYR A  61      17.221 -36.023  33.688  1.00  0.00           C
ATOM    198  CG  TYR A  61      16.549 -36.375  32.390  1.00  0.00           C
ATOM    199  CD1 TYR A  61      16.521 -37.732  32.008  1.00  0.00           C
ATOM    200  CE1 TYR A  61      15.922 -37.994  30.764  1.00  0.00           C
ATOM    201  CZ  TYR A  61      15.320 -37.047  29.845  1.00  0.00           C
ATOM    202  OH  TYR A  61      14.667 -37.502  28.698  1.00  0.00           O
ATOM    203  CE2 TYR A  61      15.205 -35.706  30.399  1.00  0.00           C
ATOM    204  CD2 TYR A  61      15.770 -35.404  31.678  1.00  0.00           C
ATOM    205  C   TYR A  61      18.132 -36.556  36.008  1.00  0.00           C
ATOM    206  O   TYR A  61      19.325 -36.347  35.932  1.00  0.00           O
ATOM    207  N   ARG A  62      17.399 -36.436  37.158  1.00  0.00           N
ATOM    208  CA  ARG A  62      17.930 -36.149  38.523  1.00  0.00           C
ATOM    209  CB  ARG A  62      16.851 -35.478  39.346  1.00  0.00           C
ATOM    210  CG  ARG A  62      17.311 -34.980  40.725  1.00  0.00           C
ATOM    211  CD  ARG A  62      16.026 -34.619  41.481  1.00  0.00           C
ATOM    212  NE  ARG A  62      16.269 -34.572  42.953  1.00  0.00           N
ATOM    213  CZ  ARG A  62      16.431 -35.610  43.791  1.00  0.00           C
ATOM    214  NH1 ARG A  62      16.281 -36.878  43.377  1.00  0.00           N
ATOM    215  NH2 ARG A  62      16.605 -35.365  45.076  1.00  0.00           N
ATOM    216  C   ARG A  62      18.626 -37.389  39.080  1.00  0.00           C
ATOM    217  O   ARG A  62      19.394 -37.266  40.024  1.00  0.00           O
ATOM    218  N   LEU A  63      18.430 -38.598  38.662  1.00  0.00           N
ATOM    219  CA  LEU A  63      19.400 -39.692  38.754  1.00  0.00           C
ATOM    220  CB  LEU A  63      18.678 -41.049  38.445  1.00  0.00           C
ATOM    221  CG  LEU A  63      19.531 -42.302  38.681  1.00  0.00           C
ATOM    222  CD1 LEU A  63      19.664 -42.728  40.173  1.00  0.00           C
ATOM    223  CD2 LEU A  63      18.935 -43.470  37.995  1.00  0.00           C
ATOM    224  C   LEU A  63      20.564 -39.541  37.899  1.00  0.00           C
ATOM    225  O   LEU A  63      21.724 -39.790  38.350  1.00  0.00           O
ATOM    226  N   GLN A  64      20.336 -39.155  36.598  1.00  0.00           N
ATOM    227  CA  GLN A  64      21.509 -39.091  35.637  1.00  0.00           C
ATOM    228  CB  GLN A  64      21.074 -38.889  34.180  1.00  0.00           C
ATOM    229  CG  GLN A  64      22.239 -38.977  33.189  1.00  0.00           C
ATOM    230  CD  GLN A  64      22.958 -40.264  33.191  1.00  0.00           C
ATOM    231  OE1 GLN A  64      22.516 -41.282  33.744  1.00  0.00           O
ATOM    232  NE2 GLN A  64      24.065 -40.381  32.495  1.00  0.00           N
ATOM    233  C   GLN A  64      22.619 -38.076  36.049  1.00  0.00           C
ATOM    234  O   GLN A  64      23.745 -38.371  36.361  1.00  0.00           O
ATOM    235  N   MET A  65      22.202 -36.825  36.183  1.00  0.00           N
ATOM    236  CA  MET A  65      22.972 -35.563  36.510  1.00  0.00           C
ATOM    237  CB  MET A  65      22.324 -34.354  35.844  1.00  0.00           C
ATOM    238  CG  MET A  65      22.259 -34.509  34.363  1.00  0.00           C
ATOM    239  SD  MET A  65      23.691 -35.331  33.502  1.00  0.00           S
ATOM    240  CE  MET A  65      24.999 -34.037  33.846  1.00  0.00           C
ATOM    241  C   MET A  65      23.102 -35.440  38.023  1.00  0.00           C
ATOM    242  O   MET A  65      22.185 -35.714  38.781  1.00  0.00           O
ATOM    243  N   PRO A  66      24.328 -35.019  38.425  1.00  0.00           N
ATOM    244  CD  PRO A  66      25.439 -34.457  37.666  1.00  0.00           C
ATOM    245  CG  PRO A  66      26.312 -33.694  38.682  1.00  0.00           C
ATOM    246  CB  PRO A  66      26.086 -34.464  39.975  1.00  0.00           C
ATOM    247  CA  PRO A  66      24.592 -34.860  39.927  1.00  0.00           C
ATOM    248  C   PRO A  66      23.674 -33.803  40.647  1.00  0.00           C
ATOM    249  O   PRO A  66      23.157 -32.903  39.955  1.00  0.00           O
ATOM    250  N   LEU A  67      23.460 -33.886  41.964  1.00  0.00           N
ATOM    251  CA  LEU A  67      22.476 -33.067  42.710  1.00  0.00           C
ATOM    252  CB  LEU A  67      22.047 -33.785  43.977  1.00  0.00           C
ATOM    253  CG  LEU A  67      21.507 -35.206  43.910  1.00  0.00           C
ATOM    254  CD1 LEU A  67      21.039 -35.575  45.324  1.00  0.00           C
ATOM    255  CD2 LEU A  67      20.191 -35.282  43.083  1.00  0.00           C
ATOM    256  C   LEU A  67      22.744 -31.516  42.879  1.00  0.00           C
ATOM    257  O   LEU A  67      22.689 -31.030  44.015  1.00  0.00           O
ATOM    258  N   LYS A  68      23.147 -30.831  41.781  1.00  0.00           N
ATOM    259  CA  LYS A  68      23.515 -29.413  41.787  1.00  0.00           C
ATOM    260  CB  LYS A  68      25.019 -29.236  42.201  1.00  0.00           C
ATOM    261  CG  LYS A  68      26.006 -30.226  41.596  1.00  0.00           C
ATOM    262  CD  LYS A  68      27.381 -30.321  42.191  1.00  0.00           C
ATOM    263  CE  LYS A  68      28.141 -29.021  41.864  1.00  0.00           C
ATOM    264  NZ  LYS A  68      29.568 -29.082  42.185  1.00  0.00           N
ATOM    265  C   LYS A  68      23.274 -28.814  40.453  1.00  0.00           C
ATOM    266  O   LYS A  68      23.359 -29.385  39.384  1.00  0.00           O
ATOM    267  N   ASP A  69      22.914 -27.490  40.422  1.00  0.00           N
ATOM    268  CA  ASP A  69      22.671 -26.617  39.189  1.00  0.00           C
ATOM    269  CB  ASP A  69      21.224 -26.521  38.778  1.00  0.00           C
ATOM    270  CG  ASP A  69      20.229 -25.756  39.661  1.00  0.00           C
ATOM    271  OD1 ASP A  69      20.421 -25.639  40.926  1.00  0.00           O
ATOM    272  OD2 ASP A  69      19.243 -25.197  39.089  1.00  0.00           O
ATOM    273  C   ASP A  69      23.098 -25.157  39.450  1.00  0.00           C
ATOM    274  O   ASP A  69      23.232 -24.792  40.589  1.00  0.00           O
ATOM    275  N   ASP A  70      23.351 -24.385  38.361  1.00  0.00           N
ATOM    276  CA  ASP A  70      23.722 -22.935  38.416  1.00  0.00           C
ATOM    277  CB  ASP A  70      25.286 -22.794  38.376  1.00  0.00           C
ATOM    278  CG  ASP A  70      25.803 -21.423  38.858  1.00  0.00           C
ATOM    279  OD1 ASP A  70      24.990 -20.493  38.931  1.00  0.00           O
ATOM    280  OD2 ASP A  70      26.972 -21.235  39.189  1.00  0.00           O
ATOM    281  C   ASP A  70      23.041 -22.154  37.333  1.00  0.00           C
ATOM    282  O   ASP A  70      23.085 -22.619  36.212  1.00  0.00           O
ATOM    283  N   HIE A  71      22.432 -21.038  37.723  1.00  0.00           N
ATOM    284  CA  HIE A  71      21.829 -20.100  36.785  1.00  0.00           C
ATOM    285  CB  HIE A  71      20.591 -19.523  37.408  1.00  0.00           C
ATOM    286  CG  HIE A  71      19.733 -18.621  36.558  1.00  0.00           C
ATOM    287  ND1 HIE A  71      18.625 -17.964  37.168  1.00  0.00           N
ATOM    288  CE1 HIE A  71      17.813 -17.664  36.173  1.00  0.00           C
ATOM    289  NE2 HIE A  71      18.225 -18.104  34.958  1.00  0.00           N
ATOM    290  CD2 HIE A  71      19.476 -18.730  35.207  1.00  0.00           C
ATOM    291  C   HIE A  71      22.847 -19.102  36.122  1.00  0.00           C
ATOM    292  O   HIE A  71      22.524 -18.488  35.067  1.00  0.00           O
ATOM    293  N   THR A  72      24.100 -18.932  36.651  1.00  0.00           N
ATOM    294  CA  THR A  72      25.085 -17.942  36.154  1.00  0.00           C
ATOM    295  CB  THR A  72      26.371 -18.086  37.049  1.00  0.00           C
ATOM    296  CG2 THR A  72      27.385 -16.966  36.791  1.00  0.00           C
ATOM    297  OG1 THR A  72      25.798 -17.973  38.333  1.00  0.00           O
ATOM    298  C   THR A  72      25.415 -18.076  34.649  1.00  0.00           C
ATOM    299  O   THR A  72      26.083 -18.986  34.249  1.00  0.00           O
ATOM    300  N   SER A  73      24.714 -17.192  33.888  1.00  0.00           N
ATOM    301  CA  SER A  73      24.752 -17.025  32.471  1.00  0.00           C
ATOM    302  CB  SER A  73      26.083 -16.483  31.948  1.00  0.00           C
ATOM    303  OG  SER A  73      26.587 -15.318  32.629  1.00  0.00           O
ATOM    304  C   SER A  73      24.318 -18.326  31.763  1.00  0.00           C
ATOM    305  O   SER A  73      24.784 -18.581  30.645  1.00  0.00           O
ATOM    306  N   ARG A  74      23.366 -19.081  32.370  1.00  0.00           N
ATOM    307  CA  ARG A  74      22.944 -20.389  31.873  1.00  0.00           C
ATOM    308  CB  ARG A  74      23.336 -21.468  32.871  1.00  0.00           C
ATOM    309  CG  ARG A  74      24.827 -21.711  32.895  1.00  0.00           C
ATOM    310  CD  ARG A  74      25.296 -22.156  34.267  1.00  0.00           C
ATOM    311  NE  ARG A  74      26.787 -22.294  34.238  1.00  0.00           N
ATOM    312  CZ  ARG A  74      27.623 -23.101  33.592  1.00  0.00           C
ATOM    313  NH1 ARG A  74      27.310 -24.285  33.154  1.00  0.00           N
ATOM    314  NH2 ARG A  74      28.846 -22.767  33.417  1.00  0.00           N
ATOM    315  C   ARG A  74      21.463 -20.687  31.510  1.00  0.00           C
ATOM    316  O   ARG A  74      20.669 -20.968  32.416  1.00  0.00           O
ATOM    317  N   PRO A  75      21.069 -20.409  30.262  1.00  0.00           N
ATOM    318  CD  PRO A  75      21.840 -19.667  29.315  1.00  0.00           C
ATOM    319  CG  PRO A  75      21.042 -19.688  27.991  1.00  0.00           C
ATOM    320  CB  PRO A  75      19.636 -19.743  28.471  1.00  0.00           C
ATOM    321  CA  PRO A  75      19.690 -20.436  29.808  1.00  0.00           C
ATOM    322  C   PRO A  75      19.243 -21.925  29.677  1.00  0.00           C
ATOM    323  O   PRO A  75      17.987 -22.190  29.805  1.00  0.00           O
ATOM    324  N   LEU A  76      20.147 -22.801  29.282  1.00  0.00           N
ATOM    325  CA  LEU A  76      19.803 -24.118  28.790  1.00  0.00           C
ATOM    326  CB  LEU A  76      20.806 -24.750  27.769  1.00  0.00           C
ATOM    327  CG  LEU A  76      21.198 -23.927  26.482  1.00  0.00           C
ATOM    328  CD1 LEU A  76      21.979 -24.911  25.537  1.00  0.00           C
ATOM    329  CD2 LEU A  76      19.985 -23.318  25.914  1.00  0.00           C
ATOM    330  C   LEU A  76      19.574 -25.148  29.961  1.00  0.00           C
ATOM    331  O   LEU A  76      20.124 -25.081  31.014  1.00  0.00           O
ATOM    332  N   TRP A  77      18.957 -26.226  29.521  1.00  0.00           N
ATOM    333  CA  TRP A  77      19.008 -27.558  30.158  1.00  0.00           C
ATOM    334  CB  TRP A  77      17.743 -27.877  31.027  1.00  0.00           C
ATOM    335  CG  TRP A  77      17.420 -27.007  32.153  1.00  0.00           C
ATOM    336  CD1 TRP A  77      17.637 -27.383  33.460  1.00  0.00           C
ATOM    337  NE1 TRP A  77      17.033 -26.466  34.313  1.00  0.00           N
ATOM    338  CE2 TRP A  77      16.358 -25.454  33.640  1.00  0.00           C
ATOM    339  CZ2 TRP A  77      15.547 -24.327  34.005  1.00  0.00           C
ATOM    340  CH2 TRP A  77      15.114 -23.450  33.003  1.00  0.00           C
ATOM    341  CZ3 TRP A  77      15.369 -23.750  31.656  1.00  0.00           C
ATOM    342  CE3 TRP A  77      16.121 -24.861  31.342  1.00  0.00           C
ATOM    343  CD2 TRP A  77      16.596 -25.764  32.263  1.00  0.00           C
ATOM    344  C   TRP A  77      19.150 -28.565  29.049  1.00  0.00           C
ATOM    345  O   TRP A  77      18.780 -28.173  27.891  1.00  0.00           O
ATOM    346  N   VAL A  78      19.784 -29.713  29.274  1.00  0.00           N
ATOM    347  CA  VAL A  78      20.313 -30.642  28.255  1.00  0.00           C
ATOM    348  CB  VAL A  78      21.805 -30.481  27.904  1.00  0.00           C
ATOM    349  CG1 VAL A  78      22.267 -31.451  26.807  1.00  0.00           C
ATOM    350  CG2 VAL A  78      22.141 -29.166  27.299  1.00  0.00           C
ATOM    351  C   VAL A  78      20.060 -32.103  28.648  1.00  0.00           C
ATOM    352  O   VAL A  78      20.653 -32.573  29.642  1.00  0.00           O
ATOM    353  N   ALA A  79      19.220 -32.816  27.939  1.00  0.00           N
ATOM    354  CA  ALA A  79      18.577 -34.080  28.190  1.00  0.00           C
ATOM    355  CB  ALA A  79      17.156 -34.086  27.612  1.00  0.00           C
ATOM    356  C   ALA A  79      19.419 -35.207  27.603  1.00  0.00           C
ATOM    357  O   ALA A  79      20.018 -35.001  26.580  1.00  0.00           O
ATOM    358  N   PRO A  80      19.430 -36.429  28.100  1.00  0.00           N
ATOM    359  CD  PRO A  80      18.713 -36.789  29.354  1.00  0.00           C
ATOM    360  CG  PRO A  80      19.067 -38.272  29.539  1.00  0.00           C
ATOM    361  CB  PRO A  80      20.430 -38.468  28.941  1.00  0.00           C
ATOM    362  CA  PRO A  80      20.324 -37.536  27.657  1.00  0.00           C
ATOM    363  C   PRO A  80      19.839 -38.226  26.410  1.00  0.00           C
ATOM    364  O   PRO A  80      20.506 -39.115  25.897  1.00  0.00           O
ATOM    365  N   ASP A  81      18.665 -37.834  25.839  1.00  0.00           N
ATOM    366  CA  ASP A  81      18.361 -38.245  24.477  1.00  0.00           C
ATOM    367  CB  ASP A  81      16.852 -38.480  24.313  1.00  0.00           C
ATOM    368  CG  ASP A  81      15.950 -37.258  24.672  1.00  0.00           C
ATOM    369  OD1 ASP A  81      14.851 -37.161  24.036  1.00  0.00           O
ATOM    370  OD2 ASP A  81      16.298 -36.466  25.592  1.00  0.00           O
ATOM    371  C   ASP A  81      18.854 -37.185  23.436  1.00  0.00           C
ATOM    372  O   ASP A  81      18.744 -37.339  22.272  1.00  0.00           O
ATOM    373  N   GLY A  82      19.162 -35.997  23.964  1.00  0.00           N
ATOM    374  CA  GLY A  82      19.401 -34.719  23.238  1.00  0.00           C
ATOM    375  C   GLY A  82      18.224 -33.741  23.133  1.00  0.00           C
ATOM    376  O   GLY A  82      18.276 -32.877  22.222  1.00  0.00           O
ATOM    377  N   HIE A  83      17.130 -33.849  23.884  1.00  0.00           N
ATOM    378  CA  HIE A  83      16.215 -32.744  24.031  1.00  0.00           C
ATOM    379  CB  HIE A  83      14.922 -33.068  24.791  1.00  0.00           C
ATOM    380  CG  HIE A  83      13.848 -32.174  24.272  1.00  0.00           C
ATOM    381  ND1 HIE A  83      12.968 -32.419  23.209  1.00  0.00           N
ATOM    382  CE1 HIE A  83      12.178 -31.376  23.089  1.00  0.00           C
ATOM    383  NE2 HIE A  83      12.526 -30.432  23.984  1.00  0.00           N
ATOM    384  CD2 HIE A  83      13.671 -30.865  24.657  1.00  0.00           C
ATOM    385  C   HIE A  83      16.967 -31.551  24.702  1.00  0.00           C
ATOM    386  O   HIE A  83      17.607 -31.747  25.713  1.00  0.00           O
ATOM    387  N   ILE A  84      16.860 -30.361  24.123  1.00  0.00           N
ATOM    388  CA  ILE A  84      17.296 -29.095  24.752  1.00  0.00           C
ATOM    389  CB  ILE A  84      18.287 -28.486  23.807  1.00  0.00           C
ATOM    390  CG2 ILE A  84      18.588 -27.000  23.932  1.00  0.00           C
ATOM    391  CG1 ILE A  84      19.621 -29.298  23.848  1.00  0.00           C
ATOM    392  CD1 ILE A  84      20.297 -29.149  22.520  1.00  0.00           C
ATOM    393  C   ILE A  84      16.076 -28.174  24.990  1.00  0.00           C
ATOM    394  O   ILE A  84      15.168 -28.076  24.187  1.00  0.00           O
ATOM    395  N   PHE A  85      16.165 -27.466  26.128  1.00  0.00           N
ATOM    396  CA  PHE A  85      15.197 -26.400  26.533  1.00  0.00           C
ATOM    397  CB  PHE A  85      14.594 -26.914  27.923  1.00  0.00           C
ATOM    398  CG  PHE A  85      13.973 -28.332  28.016  1.00  0.00           C
ATOM    399  CD1 PHE A  85      14.774 -29.424  28.466  1.00  0.00           C
ATOM    400  CE1 PHE A  85      14.141 -30.681  28.720  1.00  0.00           C
ATOM    401  CZ  PHE A  85      12.705 -30.743  28.586  1.00  0.00           C
ATOM    402  CE2 PHE A  85      11.953 -29.685  28.076  1.00  0.00           C
ATOM    403  CD2 PHE A  85      12.607 -28.498  27.794  1.00  0.00           C
ATOM    404  C   PHE A  85      15.973 -25.120  26.846  1.00  0.00           C
ATOM    405  O   PHE A  85      16.988 -25.130  27.469  1.00  0.00           O
ATOM    406  N   LEU A  86      15.476 -23.932  26.465  1.00  0.00           N
ATOM    407  CA  LEU A  86      16.223 -22.667  26.396  1.00  0.00           C
ATOM    408  CB  LEU A  86      16.316 -22.249  24.896  1.00  0.00           C
ATOM    409  CG  LEU A  86      16.626 -20.735  24.600  1.00  0.00           C
ATOM    410  CD1 LEU A  86      17.940 -20.181  25.005  1.00  0.00           C
ATOM    411  CD2 LEU A  86      16.432 -20.575  23.083  1.00  0.00           C
ATOM    412  C   LEU A  86      15.310 -21.637  27.099  1.00  0.00           C
ATOM    413  O   LEU A  86      14.236 -21.376  26.588  1.00  0.00           O
ATOM    414  N   GLU A  87      15.843 -21.026  28.177  1.00  0.00           N
ATOM    415  CA  GLU A  87      15.157 -20.008  28.880  1.00  0.00           C
ATOM    416  CB  GLU A  87      16.044 -19.685  30.068  1.00  0.00           C
ATOM    417  CG  GLU A  87      15.571 -18.581  31.038  1.00  0.00           C
ATOM    418  CD  GLU A  87      16.539 -18.520  32.227  1.00  0.00           C
ATOM    419  OE1 GLU A  87      16.710 -19.560  32.922  1.00  0.00           O
ATOM    420  OE2 GLU A  87      17.212 -17.502  32.404  1.00  0.00           O
ATOM    421  C   GLU A  87      15.021 -18.724  27.947  1.00  0.00           C
ATOM    422  O   GLU A  87      15.928 -17.892  27.786  1.00  0.00           O
ATOM    423  N   ALA A  88      13.880 -18.539  27.322  1.00  0.00           N
ATOM    424  CA  ALA A  88      13.614 -17.497  26.232  1.00  0.00           C
ATOM    425  CB  ALA A  88      12.245 -17.881  25.524  1.00  0.00           C
ATOM    426  C   ALA A  88      13.597 -16.166  26.907  1.00  0.00           C
ATOM    427  O   ALA A  88      14.092 -15.232  26.310  1.00  0.00           O
ATOM    428  N   PHE A  89      13.273 -15.980  28.214  1.00  0.00           N
ATOM    429  CA  PHE A  89      13.390 -14.652  28.842  1.00  0.00           C
ATOM    430  CB  PHE A  89      12.388 -14.567  30.006  1.00  0.00           C
ATOM    431  CG  PHE A  89      12.429 -15.755  31.039  1.00  0.00           C
ATOM    432  CD1 PHE A  89      13.376 -15.750  32.120  1.00  0.00           C
ATOM    433  CE1 PHE A  89      13.306 -16.727  33.054  1.00  0.00           C
ATOM    434  CZ  PHE A  89      12.334 -17.766  32.948  1.00  0.00           C
ATOM    435  CE2 PHE A  89      11.424 -17.789  31.861  1.00  0.00           C
ATOM    436  CD2 PHE A  89      11.441 -16.788  30.891  1.00  0.00           C
ATOM    437  C   PHE A  89      14.797 -14.328  29.299  1.00  0.00           C
ATOM    438  O   PHE A  89      15.021 -13.352  30.065  1.00  0.00           O
ATOM    439  N   SER A  90      15.810 -15.213  28.957  1.00  0.00           N
ATOM    440  CA  SER A  90      17.228 -15.135  29.387  1.00  0.00           C
ATOM    441  CB  SER A  90      17.954 -16.362  28.932  1.00  0.00           C
ATOM    442  OG  SER A  90      19.349 -16.164  29.324  1.00  0.00           O
ATOM    443  C   SER A  90      17.929 -13.929  28.742  1.00  0.00           C
ATOM    444  O   SER A  90      17.855 -13.751  27.530  1.00  0.00           O
ATOM    445  N   PRO A  91      18.801 -13.191  29.429  1.00  0.00           N
ATOM    446  CD  PRO A  91      18.974 -13.118  30.891  1.00  0.00           C
ATOM    447  CG  PRO A  91      19.666 -11.791  31.101  1.00  0.00           C
ATOM    448  CB  PRO A  91      20.451 -11.482  29.852  1.00  0.00           C
ATOM    449  CA  PRO A  91      19.722 -12.231  28.769  1.00  0.00           C
ATOM    450  C   PRO A  91      20.707 -12.824  27.772  1.00  0.00           C
ATOM    451  O   PRO A  91      21.227 -12.123  26.888  1.00  0.00           O
ATOM    452  N   VAL A  92      21.001 -14.090  27.890  1.00  0.00           N
ATOM    453  CA  VAL A  92      22.005 -14.884  27.117  1.00  0.00           C
ATOM    454  CB  VAL A  92      22.648 -16.015  27.961  1.00  0.00           C
ATOM    455  CG1 VAL A  92      23.996 -16.430  27.380  1.00  0.00           C
ATOM    456  CG2 VAL A  92      22.908 -15.671  29.390  1.00  0.00           C
ATOM    457  C   VAL A  92      21.356 -15.528  25.852  1.00  0.00           C
ATOM    458  O   VAL A  92      21.901 -16.438  25.250  1.00  0.00           O
ATOM    459  N   TYR A  93      20.077 -15.156  25.594  1.00  0.00           N
ATOM    460  CA  TYR A  93      19.153 -15.927  24.774  1.00  0.00           C
ATOM    461  CB  TYR A  93      17.786 -15.268  24.959  1.00  0.00           C
ATOM    462  CG  TYR A  93      16.685 -15.589  23.972  1.00  0.00           C
ATOM    463  CD1 TYR A  93      16.127 -16.894  23.868  1.00  0.00           C
ATOM    464  CE1 TYR A  93      15.154 -17.181  22.850  1.00  0.00           C
ATOM    465  CZ  TYR A  93      14.916 -16.215  21.822  1.00  0.00           C
ATOM    466  OH  TYR A  93      13.921 -16.389  20.895  1.00  0.00           O
ATOM    467  CE2 TYR A  93      15.666 -15.011  21.904  1.00  0.00           C
ATOM    468  CD2 TYR A  93      16.495 -14.732  22.936  1.00  0.00           C
ATOM    469  C   TYR A  93      19.606 -15.923  23.309  1.00  0.00           C
ATOM    470  O   TYR A  93      19.697 -17.002  22.696  1.00  0.00           O
ATOM    471  N   LYS A  94      19.963 -14.794  22.734  1.00  0.00           N
ATOM    472  CA  LYS A  94      20.493 -14.645  21.401  1.00  0.00           C
ATOM    473  CB  LYS A  94      20.594 -13.180  21.095  1.00  0.00           C
ATOM    474  CG  LYS A  94      21.165 -13.011  19.695  1.00  0.00           C
ATOM    475  CD  LYS A  94      21.372 -11.490  19.290  1.00  0.00           C
ATOM    476  CE  LYS A  94      22.220 -11.392  18.023  1.00  0.00           C
ATOM    477  NZ  LYS A  94      22.108 -12.587  17.106  1.00  0.00           N
ATOM    478  C   LYS A  94      21.852 -15.344  21.302  1.00  0.00           C
ATOM    479  O   LYS A  94      21.998 -16.095  20.346  1.00  0.00           O
ATOM    480  N   TYR A  95      22.823 -15.116  22.222  1.00  0.00           N
ATOM    481  CA  TYR A  95      24.088 -15.854  22.261  1.00  0.00           C
ATOM    482  CB  TYR A  95      24.828 -15.509  23.522  1.00  0.00           C
ATOM    483  CG  TYR A  95      26.193 -16.038  23.728  1.00  0.00           C
ATOM    484  CD1 TYR A  95      26.434 -17.313  24.218  1.00  0.00           C
ATOM    485  CE1 TYR A  95      27.749 -17.696  24.470  1.00  0.00           C
ATOM    486  CZ  TYR A  95      28.828 -16.799  24.362  1.00  0.00           C
ATOM    487  OH  TYR A  95      30.114 -17.199  24.626  1.00  0.00           O
ATOM    488  CE2 TYR A  95      28.552 -15.556  23.842  1.00  0.00           C
ATOM    489  CD2 TYR A  95      27.278 -15.168  23.512  1.00  0.00           C
ATOM    490  C   TYR A  95      23.829 -17.365  22.010  1.00  0.00           C
ATOM    491  O   TYR A  95      24.418 -17.967  21.114  1.00  0.00           O
ATOM    492  N   ALA A  96      22.990 -17.952  22.838  1.00  0.00           N
ATOM    493  CA  ALA A  96      22.656 -19.361  22.895  1.00  0.00           C
ATOM    494  CB  ALA A  96      21.911 -19.692  24.252  1.00  0.00           C
ATOM    495  C   ALA A  96      21.848 -19.797  21.671  1.00  0.00           C
ATOM    496  O   ALA A  96      22.254 -20.863  21.114  1.00  0.00           O
ATOM    497  N   GLN A  97      20.827 -19.086  21.121  1.00  0.00           N
ATOM    498  CA  GLN A  97      20.034 -19.390  19.934  1.00  0.00           C
ATOM    499  CB  GLN A  97      18.788 -18.474  19.789  1.00  0.00           C
ATOM    500  CG  GLN A  97      17.660 -18.956  18.837  1.00  0.00           C
ATOM    501  CD  GLN A  97      16.755 -17.813  18.366  1.00  0.00           C
ATOM    502  OE1 GLN A  97      16.952 -16.672  18.857  1.00  0.00           O
ATOM    503  NE2 GLN A  97      15.938 -18.002  17.357  1.00  0.00           N
ATOM    504  C   GLN A  97      20.923 -19.360  18.676  1.00  0.00           C
ATOM    505  O   GLN A  97      20.870 -20.207  17.824  1.00  0.00           O
ATOM    506  N   ASP A  98      21.891 -18.380  18.590  1.00  0.00           N
ATOM    507  CA  ASP A  98      22.822 -18.194  17.374  1.00  0.00           C
ATOM    508  CB  ASP A  98      23.783 -17.055  17.526  1.00  0.00           C
ATOM    509  CG  ASP A  98      23.165 -15.630  17.552  1.00  0.00           C
ATOM    510  OD1 ASP A  98      21.973 -15.517  17.268  1.00  0.00           O
ATOM    511  OD2 ASP A  98      23.862 -14.605  17.686  1.00  0.00           O
ATOM    512  C   ASP A  98      23.683 -19.394  17.216  1.00  0.00           C
ATOM    513  O   ASP A  98      23.859 -19.908  16.085  1.00  0.00           O
ATOM    514  N   PHE A  99      24.096 -20.074  18.355  1.00  0.00           N
ATOM    515  CA  PHE A  99      24.795 -21.380  18.377  1.00  0.00           C
ATOM    516  CB  PHE A  99      25.574 -21.677  19.703  1.00  0.00           C
ATOM    517  CG  PHE A  99      26.301 -22.969  19.815  1.00  0.00           C
ATOM    518  CD1 PHE A  99      27.677 -23.079  19.429  1.00  0.00           C
ATOM    519  CE1 PHE A  99      28.443 -24.271  19.738  1.00  0.00           C
ATOM    520  CZ  PHE A  99      27.842 -25.337  20.386  1.00  0.00           C
ATOM    521  CE2 PHE A  99      26.495 -25.231  20.801  1.00  0.00           C
ATOM    522  CD2 PHE A  99      25.742 -24.044  20.567  1.00  0.00           C
ATOM    523  C   PHE A  99      23.796 -22.498  18.187  1.00  0.00           C
ATOM    524  O   PHE A  99      24.116 -23.456  17.474  1.00  0.00           O
ATOM    525  N   LEU A 100      22.651 -22.476  18.894  1.00  0.00           N
ATOM    526  CA  LEU A 100      21.770 -23.671  18.878  1.00  0.00           C
ATOM    527  CB  LEU A 100      20.546 -23.534  19.772  1.00  0.00           C
ATOM    528  CG  LEU A 100      20.665 -24.058  21.226  1.00  0.00           C
ATOM    529  CD1 LEU A 100      19.260 -23.945  21.887  1.00  0.00           C
ATOM    530  CD2 LEU A 100      21.181 -25.504  21.412  1.00  0.00           C
ATOM    531  C   LEU A 100      21.375 -24.110  17.442  1.00  0.00           C
ATOM    532  O   LEU A 100      21.342 -25.340  17.202  1.00  0.00           O
ATOM    533  N   VAL A 101      21.132 -23.156  16.488  1.00  0.00           N
ATOM    534  CA  VAL A 101      20.623 -23.413  15.143  1.00  0.00           C
ATOM    535  CB  VAL A 101      19.962 -22.240  14.473  1.00  0.00           C
ATOM    536  CG1 VAL A 101      18.829 -21.655  15.392  1.00  0.00           C
ATOM    537  CG2 VAL A 101      20.936 -21.097  14.123  1.00  0.00           C
ATOM    538  C   VAL A 101      21.744 -24.028  14.312  1.00  0.00           C
ATOM    539  O   VAL A 101      21.578 -24.137  13.116  1.00  0.00           O
ATOM    540  N   ALA A 102      22.854 -24.411  14.884  1.00  0.00           N
ATOM    541  CA  ALA A 102      24.037 -25.006  14.249  1.00  0.00           C
ATOM    542  CB  ALA A 102      25.213 -23.961  14.185  1.00  0.00           C
ATOM    543  C   ALA A 102      24.463 -26.324  14.868  1.00  0.00           C
ATOM    544  O   ALA A 102      25.488 -26.947  14.613  1.00  0.00           O
ATOM    545  N   ILE A 103      23.721 -26.819  15.849  1.00  0.00           N
ATOM    546  CA  ILE A 103      23.747 -28.100  16.522  1.00  0.00           C
ATOM    547  CB  ILE A 103      24.671 -27.977  17.731  1.00  0.00           C
ATOM    548  CG2 ILE A 103      24.124 -26.991  18.781  1.00  0.00           C
ATOM    549  CG1 ILE A 103      24.992 -29.293  18.442  1.00  0.00           C
ATOM    550  CD1 ILE A 103      26.264 -29.302  19.309  1.00  0.00           C
ATOM    551  C   ILE A 103      22.317 -28.722  16.734  1.00  0.00           C
ATOM    552  O   ILE A 103      22.215 -29.918  16.474  1.00  0.00           O
ATOM    553  N   ALA A 104      21.272 -27.998  17.133  1.00  0.00           N
ATOM    554  CA  ALA A 104      19.980 -28.584  17.360  1.00  0.00           C
ATOM    555  CB  ALA A 104      19.629 -28.530  18.868  1.00  0.00           C
ATOM    556  C   ALA A 104      18.896 -28.015  16.418  1.00  0.00           C
ATOM    557  O   ALA A 104      18.915 -26.924  15.910  1.00  0.00           O
ATOM    558  N   GLU A 105      17.914 -28.825  15.974  1.00  0.00           N
ATOM    559  CA  GLU A 105      16.738 -28.457  15.192  1.00  0.00           C
ATOM    560  CB  GLU A 105      16.305 -29.475  14.170  1.00  0.00           C
ATOM    561  CG  GLU A 105      17.250 -29.799  13.036  1.00  0.00           C
ATOM    562  CD  GLU A 105      18.212 -28.704  12.584  1.00  0.00           C
ATOM    563  OE1 GLU A 105      19.402 -28.944  12.469  1.00  0.00           O
ATOM    564  OE2 GLU A 105      17.878 -27.529  12.467  1.00  0.00           O
ATOM    565  C   GLU A 105      15.624 -27.949  16.180  1.00  0.00           C
ATOM    566  O   GLU A 105      15.325 -28.720  17.020  1.00  0.00           O
ATOM    567  N   PRO A 106      15.057 -26.778  16.066  1.00  0.00           N
ATOM    568  CD  PRO A 106      15.246 -25.708  15.097  1.00  0.00           C
ATOM    569  CG  PRO A 106      14.023 -24.797  15.009  1.00  0.00           C
ATOM    570  CB  PRO A 106      13.571 -24.887  16.470  1.00  0.00           C
ATOM    571  CA  PRO A 106      13.886 -26.328  16.891  1.00  0.00           C
ATOM    572  C   PRO A 106      12.672 -27.192  16.638  1.00  0.00           C
ATOM    573  O   PRO A 106      12.426 -27.691  15.553  1.00  0.00           O
ATOM    574  N   VAL A 107      11.862 -27.399  17.712  1.00  0.00           N
ATOM    575  CA  VAL A 107      10.738 -28.266  17.700  1.00  0.00           C
ATOM    576  CB  VAL A 107      11.078 -29.598  18.292  1.00  0.00           C
ATOM    577  CG1 VAL A 107      12.041 -30.445  17.369  1.00  0.00           C
ATOM    578  CG2 VAL A 107      11.582 -29.576  19.741  1.00  0.00           C
ATOM    579  C   VAL A 107       9.442 -27.678  18.392  1.00  0.00           C
ATOM    580  O   VAL A 107       8.357 -28.203  18.136  1.00  0.00           O
ATOM    581  N   CYS A 108       9.583 -26.718  19.310  1.00  0.00           N
ATOM    582  CA  CYS A 108       8.484 -26.138  20.074  1.00  0.00           C
ATOM    583  CB  CYS A 108       7.960 -27.194  21.086  1.00  0.00           C
ATOM    584  SG  CYS A 108       6.496 -26.432  21.910  1.00  0.00           S
ATOM    585  C   CYS A 108       8.849 -24.796  20.627  1.00  0.00           C
ATOM    586  O   CYS A 108       9.918 -24.721  21.188  1.00  0.00           O
ATOM    587  N   ARG A 109       8.039 -23.697  20.527  1.00  0.00           N
ATOM    588  CA  ARG A 109       8.586 -22.389  20.994  1.00  0.00           C
ATOM    589  CB  ARG A 109       9.525 -21.656  19.921  1.00  0.00           C
ATOM    590  CG  ARG A 109      10.722 -22.535  19.462  1.00  0.00           C
ATOM    591  CD  ARG A 109      11.841 -21.898  18.646  1.00  0.00           C
ATOM    592  NE  ARG A 109      12.235 -20.641  19.224  1.00  0.00           N
ATOM    593  CZ  ARG A 109      12.671 -19.601  18.551  1.00  0.00           C
ATOM    594  NH1 ARG A 109      13.178 -18.570  19.134  1.00  0.00           N
ATOM    595  NH2 ARG A 109      12.686 -19.500  17.267  1.00  0.00           N
ATOM    596  C   ARG A 109       7.442 -21.458  21.498  1.00  0.00           C
ATOM    597  O   ARG A 109       7.238 -20.361  20.900  1.00  0.00           O
ATOM    598  N   PRO A 110       6.740 -21.775  22.559  1.00  0.00           N
ATOM    599  CD  PRO A 110       6.860 -23.073  23.270  1.00  0.00           C
ATOM    600  CG  PRO A 110       6.215 -22.835  24.700  1.00  0.00           C
ATOM    601  CB  PRO A 110       5.152 -21.859  24.321  1.00  0.00           C
ATOM    602  CA  PRO A 110       5.789 -20.869  23.270  1.00  0.00           C
ATOM    603  C   PRO A 110       6.398 -19.587  24.016  1.00  0.00           C
ATOM    604  O   PRO A 110       7.412 -19.034  23.657  1.00  0.00           O
ATOM    605  N   THR A 111       5.755 -19.116  25.052  1.00  0.00           N
ATOM    606  CA  THR A 111       6.143 -17.863  25.763  1.00  0.00           C
ATOM    607  CB  THR A 111       5.039 -17.355  26.808  1.00  0.00           C
ATOM    608  CG2 THR A 111       4.042 -16.432  26.023  1.00  0.00           C
ATOM    609  OG1 THR A 111       4.229 -18.394  27.307  1.00  0.00           O
ATOM    610  C   THR A 111       7.565 -17.791  26.371  1.00  0.00           C
ATOM    611  O   THR A 111       8.225 -16.823  26.171  1.00  0.00           O
ATOM    612  N   HIE A 112       8.056 -18.802  27.137  1.00  0.00           N
ATOM    613  CA  HIE A 112       9.085 -18.679  28.182  1.00  0.00           C
ATOM    614  CB  HIE A 112       8.350 -18.696  29.544  1.00  0.00           C
ATOM    615  CG  HIE A 112       7.209 -17.734  29.815  1.00  0.00           C
ATOM    616  ND1 HIE A 112       7.234 -16.372  29.685  1.00  0.00           N
ATOM    617  CE1 HIE A 112       6.027 -15.935  30.103  1.00  0.00           C
ATOM    618  NE2 HIE A 112       5.193 -16.980  30.427  1.00  0.00           N
ATOM    619  CD2 HIE A 112       5.968 -18.117  30.163  1.00  0.00           C
ATOM    620  C   HIE A 112      10.159 -19.748  28.237  1.00  0.00           C
ATOM    621  O   HIE A 112      11.293 -19.475  28.670  1.00  0.00           O
ATOM    622  N   VAL A 113       9.956 -20.968  27.631  1.00  0.00           N
ATOM    623  CA  VAL A 113      11.019 -21.922  27.266  1.00  0.00           C
ATOM    624  CB  VAL A 113      11.025 -23.097  28.237  1.00  0.00           C
ATOM    625  CG1 VAL A 113      11.799 -24.229  27.541  1.00  0.00           C
ATOM    626  CG2 VAL A 113      11.604 -22.797  29.576  1.00  0.00           C
ATOM    627  C   VAL A 113      10.929 -22.307  25.773  1.00  0.00           C
ATOM    628  O   VAL A 113       9.914 -22.665  25.246  1.00  0.00           O
ATOM    629  N   HIE A 114      12.029 -22.301  25.087  1.00  0.00           N
ATOM    630  CA  HIE A 114      12.097 -22.756  23.670  1.00  0.00           C
ATOM    631  CB  HIE A 114      12.699 -21.584  22.845  1.00  0.00           C
ATOM    632  CG  HIE A 114      11.874 -20.364  22.764  1.00  0.00           C
ATOM    633  ND1 HIE A 114      12.154 -19.243  21.980  1.00  0.00           N
ATOM    634  CE1 HIE A 114      11.130 -18.391  22.008  1.00  0.00           C
ATOM    635  NE2 HIE A 114      10.139 -18.943  22.757  1.00  0.00           N
ATOM    636  CD2 HIE A 114      10.604 -20.171  23.215  1.00  0.00           C
ATOM    637  C   HIE A 114      12.798 -24.143  23.590  1.00  0.00           C
ATOM    638  O   HIE A 114      13.655 -24.539  24.366  1.00  0.00           O
ATOM    639  N   GLU A 115      12.332 -24.916  22.574  1.00  0.00           N
ATOM    640  CA  GLU A 115      12.747 -26.333  22.517  1.00  0.00           C
ATOM    641  CB  GLU A 115      11.530 -27.177  22.784  1.00  0.00           C
ATOM    642  CG  GLU A 115      10.713 -26.816  24.040  1.00  0.00           C
ATOM    643  CD  GLU A 115       9.751 -27.952  24.450  1.00  0.00           C
ATOM    644  OE1 GLU A 115      10.237 -29.077  24.351  1.00  0.00           O
ATOM    645  OE2 GLU A 115       8.567 -27.756  24.744  1.00  0.00           O
ATOM    646  C   GLU A 115      13.414 -26.710  21.227  1.00  0.00           C
ATOM    647  O   GLU A 115      13.072 -26.118  20.160  1.00  0.00           O
ATOM    648  N   TYR A 116      14.283 -27.657  21.351  1.00  0.00           N
ATOM    649  CA  TYR A 116      15.112 -28.200  20.212  1.00  0.00           C
ATOM    650  CB  TYR A 116      16.445 -27.382  20.127  1.00  0.00           C
ATOM    651  CG  TYR A 116      16.438 -25.870  20.089  1.00  0.00           C
ATOM    652  CD1 TYR A 116      16.604 -25.249  18.834  1.00  0.00           C
ATOM    653  CE1 TYR A 116      16.454 -23.883  18.601  1.00  0.00           C
ATOM    654  CZ  TYR A 116      15.957 -23.088  19.679  1.00  0.00           C
ATOM    655  OH  TYR A 116      15.623 -21.774  19.384  1.00  0.00           O
ATOM    656  CE2 TYR A 116      15.693 -23.679  20.938  1.00  0.00           C
ATOM    657  CD2 TYR A 116      15.923 -25.022  21.157  1.00  0.00           C
ATOM    658  C   TYR A 116      15.352 -29.687  20.425  1.00  0.00           C
ATOM    659  O   TYR A 116      15.627 -30.125  21.571  1.00  0.00           O
ATOM    660  N   LYS A 117      15.417 -30.566  19.374  1.00  0.00           N
ATOM    661  CA  LYS A 117      15.958 -31.962  19.518  1.00  0.00           C
ATOM    662  CB  LYS A 117      14.902 -32.977  19.102  1.00  0.00           C
ATOM    663  CG  LYS A 117      13.720 -33.237  20.056  1.00  0.00           C
ATOM    664  CD  LYS A 117      12.633 -34.056  19.405  1.00  0.00           C
ATOM    665  CE  LYS A 117      11.355 -33.972  20.223  1.00  0.00           C
ATOM    666  NZ  LYS A 117      11.424 -34.497  21.592  1.00  0.00           N
ATOM    667  C   LYS A 117      17.248 -32.126  18.764  1.00  0.00           C
ATOM    668  O   LYS A 117      17.241 -32.146  17.553  1.00  0.00           O
ATOM    669  N   LEU A 118      18.351 -32.404  19.501  1.00  0.00           N
ATOM    670  CA  LEU A 118      19.656 -32.869  19.005  1.00  0.00           C
ATOM    671  CB  LEU A 118      20.606 -32.680  20.212  1.00  0.00           C
ATOM    672  CG  LEU A 118      22.058 -33.011  19.935  1.00  0.00           C
ATOM    673  CD1 LEU A 118      22.666 -32.074  18.913  1.00  0.00           C
ATOM    674  CD2 LEU A 118      22.859 -32.877  21.271  1.00  0.00           C
ATOM    675  C   LEU A 118      19.697 -34.326  18.547  1.00  0.00           C
ATOM    676  O   LEU A 118      19.257 -35.198  19.247  1.00  0.00           O
ATOM    677  N   THR A 119      20.071 -34.411  17.297  1.00  0.00           N
ATOM    678  CA  THR A 119      20.245 -35.663  16.542  1.00  0.00           C
ATOM    679  CB  THR A 119      19.231 -35.930  15.444  1.00  0.00           C
ATOM    680  CG2 THR A 119      17.791 -36.089  16.002  1.00  0.00           C
ATOM    681  OG1 THR A 119      19.173 -34.950  14.435  1.00  0.00           O
ATOM    682  C   THR A 119      21.644 -35.848  15.854  1.00  0.00           C
ATOM    683  O   THR A 119      22.463 -34.892  15.762  1.00  0.00           O
ATOM    684  N   ALA A 120      21.939 -37.024  15.247  1.00  0.00           N
ATOM    685  CA  ALA A 120      23.049 -37.095  14.190  1.00  0.00           C
ATOM    686  CB  ALA A 120      23.088 -38.556  13.670  1.00  0.00           C
ATOM    687  C   ALA A 120      22.970 -36.099  13.058  1.00  0.00           C
ATOM    688  O   ALA A 120      23.903 -35.339  12.820  1.00  0.00           O
ATOM    689  N   TYR A 121      21.746 -36.017  12.532  1.00  0.00           N
ATOM    690  CA  TYR A 121      21.424 -35.220  11.343  1.00  0.00           C
ATOM    691  CB  TYR A 121      20.110 -35.718  10.713  1.00  0.00           C
ATOM    692  CG  TYR A 121      19.924 -37.203  10.812  1.00  0.00           C
ATOM    693  CD1 TYR A 121      20.918 -38.154  10.662  1.00  0.00           C
ATOM    694  CE1 TYR A 121      20.689 -39.520  10.966  1.00  0.00           C
ATOM    695  CZ  TYR A 121      19.363 -39.873  11.321  1.00  0.00           C
ATOM    696  OH  TYR A 121      19.023 -41.162  11.504  1.00  0.00           O
ATOM    697  CE2 TYR A 121      18.376 -38.999  11.452  1.00  0.00           C
ATOM    698  CD2 TYR A 121      18.641 -37.640  11.230  1.00  0.00           C
ATOM    699  C   TYR A 121      21.578 -33.726  11.594  1.00  0.00           C
ATOM    700  O   TYR A 121      22.316 -33.099  10.815  1.00  0.00           O
ATOM    701  N   SER A 122      21.155 -33.175  12.735  1.00  0.00           N
ATOM    702  CA  SER A 122      21.516 -31.807  13.154  1.00  0.00           C
ATOM    703  CB  SER A 122      20.535 -31.304  14.176  1.00  0.00           C
ATOM    704  OG  SER A 122      20.677 -31.770  15.491  1.00  0.00           O
ATOM    705  C   SER A 122      22.912 -31.584  13.660  1.00  0.00           C
ATOM    706  O   SER A 122      23.323 -30.412  13.693  1.00  0.00           O
ATOM    707  N   LEU A 123      23.662 -32.630  14.098  1.00  0.00           N
ATOM    708  CA  LEU A 123      25.103 -32.539  14.422  1.00  0.00           C
ATOM    709  CB  LEU A 123      25.599 -33.802  15.235  1.00  0.00           C
ATOM    710  CG  LEU A 123      25.464 -33.476  16.704  1.00  0.00           C
ATOM    711  CD1 LEU A 123      25.344 -34.668  17.672  1.00  0.00           C
ATOM    712  CD2 LEU A 123      26.729 -32.718  17.206  1.00  0.00           C
ATOM    713  C   LEU A 123      26.004 -32.441  13.213  1.00  0.00           C
ATOM    714  O   LEU A 123      26.973 -31.757  13.166  1.00  0.00           O
ATOM    715  N   TYR A 124      25.552 -33.007  12.085  1.00  0.00           N
ATOM    716  CA  TYR A 124      26.092 -32.579  10.803  1.00  0.00           C
ATOM    717  CB  TYR A 124      25.441 -33.435   9.717  1.00  0.00           C
ATOM    718  CG  TYR A 124      25.367 -34.947   9.744  1.00  0.00           C
ATOM    719  CD1 TYR A 124      26.099 -35.651  10.768  1.00  0.00           C
ATOM    720  CE1 TYR A 124      25.964 -37.073  10.813  1.00  0.00           C
ATOM    721  CZ  TYR A 124      25.098 -37.771   9.964  1.00  0.00           C
ATOM    722  OH  TYR A 124      25.026 -39.160  10.034  1.00  0.00           O
ATOM    723  CE2 TYR A 124      24.529 -37.042   8.937  1.00  0.00           C
ATOM    724  CD2 TYR A 124      24.628 -35.618   8.789  1.00  0.00           C
ATOM    725  C   TYR A 124      26.087 -31.071  10.388  1.00  0.00           C
ATOM    726  O   TYR A 124      26.955 -30.704   9.557  1.00  0.00           O
ATOM    727  N   ALA A 125      25.306 -30.203  11.020  1.00  0.00           N
ATOM    728  CA  ALA A 125      25.458 -28.757  11.018  1.00  0.00           C
ATOM    729  CB  ALA A 125      24.267 -28.118  11.714  1.00  0.00           C
ATOM    730  C   ALA A 125      26.780 -28.377  11.837  1.00  0.00           C
ATOM    731  O   ALA A 125      27.522 -27.551  11.377  1.00  0.00           O
ATOM    732  N   ALA A 126      27.085 -29.065  12.946  1.00  0.00           N
ATOM    733  CA  ALA A 126      28.254 -28.684  13.749  1.00  0.00           C
ATOM    734  CB  ALA A 126      28.077 -29.489  15.076  1.00  0.00           C
ATOM    735  C   ALA A 126      29.617 -29.000  13.116  1.00  0.00           C
ATOM    736  O   ALA A 126      30.632 -28.442  13.610  1.00  0.00           O
ATOM    737  N   VAL A 127      29.643 -29.718  12.004  1.00  0.00           N
ATOM    738  CA  VAL A 127      30.809 -29.953  11.169  1.00  0.00           C
ATOM    739  CB  VAL A 127      30.524 -31.045  10.124  1.00  0.00           C
ATOM    740  CG1 VAL A 127      31.571 -31.230   9.005  1.00  0.00           C
ATOM    741  CG2 VAL A 127      30.345 -32.347  10.754  1.00  0.00           C
ATOM    742  C   VAL A 127      31.187 -28.621  10.479  1.00  0.00           C
ATOM    743  O   VAL A 127      32.352 -28.285  10.347  1.00  0.00           O
ATOM    744  N   SER A 128      30.176 -27.857  10.108  1.00  0.00           N
ATOM    745  CA  SER A 128      30.379 -26.485   9.544  1.00  0.00           C
ATOM    746  CB  SER A 128      29.114 -26.008   8.888  1.00  0.00           C
ATOM    747  OG  SER A 128      28.641 -27.063   8.072  1.00  0.00           O
ATOM    748  C   SER A 128      30.776 -25.460  10.546  1.00  0.00           C
ATOM    749  O   SER A 128      30.983 -24.362  10.100  1.00  0.00           O
ATOM    750  N   VAL A 129      30.799 -25.637  11.876  1.00  0.00           N
ATOM    751  CA  VAL A 129      31.281 -24.684  12.947  1.00  0.00           C
ATOM    752  CB  VAL A 129      30.734 -25.283  14.285  1.00  0.00           C
ATOM    753  CG1 VAL A 129      31.077 -24.349  15.408  1.00  0.00           C
ATOM    754  CG2 VAL A 129      29.202 -25.172  14.276  1.00  0.00           C
ATOM    755  C   VAL A 129      32.847 -24.584  12.920  1.00  0.00           C
ATOM    756  O   VAL A 129      33.524 -25.610  12.757  1.00  0.00           O
ATOM    757  N   GLY A 130      33.448 -23.423  13.128  1.00  0.00           N
ATOM    758  CA  GLY A 130      34.870 -23.208  13.057  1.00  0.00           C
ATOM    759  C   GLY A 130      35.653 -23.412  14.414  1.00  0.00           C
ATOM    760  O   GLY A 130      36.525 -22.664  14.813  1.00  0.00           O
ATOM    761  N   LEU A 131      35.291 -24.466  15.185  1.00  0.00           N
ATOM    762  CA  LEU A 131      35.835 -24.800  16.508  1.00  0.00           C
ATOM    763  CB  LEU A 131      34.867 -24.606  17.677  1.00  0.00           C
ATOM    764  CG  LEU A 131      34.865 -23.080  18.151  1.00  0.00           C
ATOM    765  CD1 LEU A 131      33.783 -22.747  19.213  1.00  0.00           C
ATOM    766  CD2 LEU A 131      36.136 -22.833  18.849  1.00  0.00           C
ATOM    767  C   LEU A 131      36.153 -26.333  16.398  1.00  0.00           C
ATOM    768  O   LEU A 131      35.413 -27.135  15.841  1.00  0.00           O
ATOM    769  N   GLN A 132      37.095 -26.774  17.239  1.00  0.00           N
ATOM    770  CA  GLN A 132      37.312 -28.152  17.473  1.00  0.00           C
ATOM    771  CB  GLN A 132      38.773 -28.356  17.975  1.00  0.00           C
ATOM    772  CG  GLN A 132      38.855 -28.412  19.548  1.00  0.00           C
ATOM    773  CD  GLN A 132      40.238 -28.193  20.138  1.00  0.00           C
ATOM    774  OE1 GLN A 132      40.917 -29.166  20.493  1.00  0.00           O
ATOM    775  NE2 GLN A 132      40.700 -26.969  20.216  1.00  0.00           N
ATOM    776  C   GLN A 132      36.208 -28.849  18.431  1.00  0.00           C
ATOM    777  O   GLN A 132      35.576 -28.131  19.235  1.00  0.00           O
ATOM    778  N   THR A 133      35.892 -30.137  18.296  1.00  0.00           N
ATOM    779  CA  THR A 133      34.715 -30.860  18.847  1.00  0.00           C
ATOM    780  CB  THR A 133      34.576 -32.263  18.260  1.00  0.00           C
ATOM    781  CG2 THR A 133      33.197 -32.939  18.390  1.00  0.00           C
ATOM    782  OG1 THR A 133      34.950 -32.222  16.929  1.00  0.00           O
ATOM    783  C   THR A 133      34.581 -30.757  20.401  1.00  0.00           C
ATOM    784  O   THR A 133      33.496 -30.676  20.923  1.00  0.00           O
ATOM    785  N   SER A 134      35.718 -30.630  21.089  1.00  0.00           N
ATOM    786  CA  SER A 134      35.739 -30.430  22.560  1.00  0.00           C
ATOM    787  CB  SER A 134      37.074 -30.726  23.137  1.00  0.00           C
ATOM    788  OG  SER A 134      38.034 -29.903  22.434  1.00  0.00           O
ATOM    789  C   SER A 134      35.173 -29.085  23.059  1.00  0.00           C
ATOM    790  O   SER A 134      34.340 -28.983  23.943  1.00  0.00           O
ATOM    791  N   ASP A 135      35.544 -28.047  22.259  1.00  0.00           N
ATOM    792  CA  ASP A 135      35.005 -26.674  22.429  1.00  0.00           C
ATOM    793  CB  ASP A 135      35.855 -25.593  21.727  1.00  0.00           C
ATOM    794  CG  ASP A 135      37.265 -25.629  22.307  1.00  0.00           C
ATOM    795  OD1 ASP A 135      38.205 -25.398  21.541  1.00  0.00           O
ATOM    796  OD2 ASP A 135      37.446 -25.825  23.536  1.00  0.00           O
ATOM    797  C   ASP A 135      33.520 -26.627  22.020  1.00  0.00           C
ATOM    798  O   ASP A 135      32.748 -25.952  22.626  1.00  0.00           O
ATOM    799  N   ILE A 136      33.081 -27.378  21.018  1.00  0.00           N
ATOM    800  CA  ILE A 136      31.576 -27.351  20.700  1.00  0.00           C
ATOM    801  CB  ILE A 136      31.292 -28.016  19.336  1.00  0.00           C
ATOM    802  CG2 ILE A 136      29.767 -28.127  19.044  1.00  0.00           C
ATOM    803  CG1 ILE A 136      32.092 -27.208  18.307  1.00  0.00           C
ATOM    804  CD1 ILE A 136      31.866 -27.789  16.900  1.00  0.00           C
ATOM    805  C   ILE A 136      30.786 -27.986  21.895  1.00  0.00           C
ATOM    806  O   ILE A 136      29.711 -27.601  22.279  1.00  0.00           O
ATOM    807  N   THR A 137      31.360 -29.052  22.534  1.00  0.00           N
ATOM    808  CA  THR A 137      30.824 -29.715  23.752  1.00  0.00           C
ATOM    809  CB  THR A 137      31.668 -30.987  24.042  1.00  0.00           C
ATOM    810  CG2 THR A 137      31.057 -31.868  25.125  1.00  0.00           C
ATOM    811  OG1 THR A 137      31.876 -31.845  22.940  1.00  0.00           O
ATOM    812  C   THR A 137      30.898 -28.751  24.933  1.00  0.00           C
ATOM    813  O   THR A 137      29.769 -28.454  25.468  1.00  0.00           O
ATOM    814  N   GLU A 138      31.963 -28.038  25.263  1.00  0.00           N
ATOM    815  CA  GLU A 138      32.234 -26.978  26.275  1.00  0.00           C
ATOM    816  CB  GLU A 138      33.701 -26.529  26.208  1.00  0.00           C
ATOM    817  CG  GLU A 138      34.097 -25.325  27.134  1.00  0.00           C
ATOM    818  CD  GLU A 138      33.925 -25.603  28.646  1.00  0.00           C
ATOM    819  OE1 GLU A 138      33.997 -26.741  29.090  1.00  0.00           O
ATOM    820  OE2 GLU A 138      33.592 -24.616  29.357  1.00  0.00           O
ATOM    821  C   GLU A 138      31.326 -25.777  26.141  1.00  0.00           C
ATOM    822  O   GLU A 138      30.846 -25.240  27.170  1.00  0.00           O
ATOM    823  N   TYR A 139      30.846 -25.490  24.918  1.00  0.00           N
ATOM    824  CA  TYR A 139      29.972 -24.400  24.574  1.00  0.00           C
ATOM    825  CB  TYR A 139      29.977 -24.073  23.083  1.00  0.00           C
ATOM    826  CG  TYR A 139      29.573 -22.680  22.683  1.00  0.00           C
ATOM    827  CD1 TYR A 139      28.210 -22.333  22.507  1.00  0.00           C
ATOM    828  CE1 TYR A 139      27.902 -20.995  22.111  1.00  0.00           C
ATOM    829  CZ  TYR A 139      28.931 -20.031  21.983  1.00  0.00           C
ATOM    830  OH  TYR A 139      28.571 -18.762  21.713  1.00  0.00           O
ATOM    831  CE2 TYR A 139      30.289 -20.340  22.208  1.00  0.00           C
ATOM    832  CD2 TYR A 139      30.558 -21.681  22.419  1.00  0.00           C
ATOM    833  C   TYR A 139      28.533 -24.631  25.004  1.00  0.00           C
ATOM    834  O   TYR A 139      27.929 -23.839  25.652  1.00  0.00           O
ATOM    835  N   LEU A 140      28.033 -25.855  24.677  1.00  0.00           N
ATOM    836  CA  LEU A 140      26.717 -26.276  25.215  1.00  0.00           C
ATOM    837  CB  LEU A 140      26.423 -27.605  24.491  1.00  0.00           C
ATOM    838  CG  LEU A 140      25.083 -28.355  24.687  1.00  0.00           C
ATOM    839  CD1 LEU A 140      23.906 -27.725  24.055  1.00  0.00           C
ATOM    840  CD2 LEU A 140      25.233 -29.792  24.192  1.00  0.00           C
ATOM    841  C   LEU A 140      26.826 -26.509  26.722  1.00  0.00           C
ATOM    842  O   LEU A 140      25.847 -26.224  27.365  1.00  0.00           O
ATOM    843  N   ARG A 141      27.962 -26.979  27.272  1.00  0.00           N
ATOM    844  CA  ARG A 141      28.210 -27.083  28.704  1.00  0.00           C
ATOM    845  CB  ARG A 141      29.571 -27.780  28.886  1.00  0.00           C
ATOM    846  CG  ARG A 141      30.175 -27.765  30.299  1.00  0.00           C
ATOM    847  CD  ARG A 141      31.100 -28.905  30.807  1.00  0.00           C
ATOM    848  NE  ARG A 141      32.370 -28.801  30.067  1.00  0.00           N
ATOM    849  CZ  ARG A 141      32.873 -29.804  29.298  1.00  0.00           C
ATOM    850  NH1 ARG A 141      32.250 -30.942  29.140  1.00  0.00           N
ATOM    851  NH2 ARG A 141      33.922 -29.711  28.475  1.00  0.00           N
ATOM    852  C   ARG A 141      28.139 -25.789  29.489  1.00  0.00           C
ATOM    853  O   ARG A 141      27.394 -25.650  30.430  1.00  0.00           O
ATOM    854  N   LYS A 142      28.836 -24.719  29.037  1.00  0.00           N
ATOM    855  CA  LYS A 142      28.774 -23.366  29.772  1.00  0.00           C
ATOM    856  CB  LYS A 142      29.873 -22.448  29.206  1.00  0.00           C
ATOM    857  CG  LYS A 142      29.595 -21.981  27.815  1.00  0.00           C
ATOM    858  CD  LYS A 142      30.761 -21.127  27.390  1.00  0.00           C
ATOM    859  CE  LYS A 142      30.528 -20.568  25.974  1.00  0.00           C
ATOM    860  NZ  LYS A 142      31.428 -19.495  25.595  1.00  0.00           N
ATOM    861  C   LYS A 142      27.399 -22.658  29.774  1.00  0.00           C
ATOM    862  O   LYS A 142      27.108 -21.819  30.579  1.00  0.00           O
ATOM    863  N   LEU A 143      26.464 -23.124  28.887  1.00  0.00           N
ATOM    864  CA  LEU A 143      25.096 -22.610  28.732  1.00  0.00           C
ATOM    865  CB  LEU A 143      24.800 -22.472  27.214  1.00  0.00           C
ATOM    866  CG  LEU A 143      25.515 -21.367  26.427  1.00  0.00           C
ATOM    867  CD1 LEU A 143      25.118 -21.252  24.943  1.00  0.00           C
ATOM    868  CD2 LEU A 143      25.175 -19.942  26.982  1.00  0.00           C
ATOM    869  C   LEU A 143      24.097 -23.554  29.478  1.00  0.00           C
ATOM    870  O   LEU A 143      23.053 -23.026  29.783  1.00  0.00           O
ATOM    871  N   SER A 144      24.393 -24.832  29.742  1.00  0.00           N
ATOM    872  CA  SER A 144      23.447 -25.661  30.554  1.00  0.00           C
ATOM    873  CB  SER A 144      23.988 -27.071  30.335  1.00  0.00           C
ATOM    874  OG  SER A 144      23.213 -27.967  31.203  1.00  0.00           O
ATOM    875  C   SER A 144      23.543 -25.315  32.069  1.00  0.00           C
ATOM    876  O   SER A 144      24.663 -25.192  32.581  1.00  0.00           O
ATOM    877  N   LYS A 145      22.393 -25.238  32.777  1.00  0.00           N
ATOM    878  CA  LYS A 145      22.330 -25.223  34.220  1.00  0.00           C
ATOM    879  CB  LYS A 145      20.900 -24.868  34.769  1.00  0.00           C
ATOM    880  CG  LYS A 145      20.417 -23.554  34.299  1.00  0.00           C
ATOM    881  CD  LYS A 145      19.127 -23.277  35.015  1.00  0.00           C
ATOM    882  CE  LYS A 145      18.546 -21.910  34.490  1.00  0.00           C
ATOM    883  NZ  LYS A 145      17.749 -21.968  33.200  1.00  0.00           N
ATOM    884  C   LYS A 145      22.738 -26.535  34.880  1.00  0.00           C
ATOM    885  O   LYS A 145      23.171 -26.560  36.017  1.00  0.00           O
ATOM    886  N   THR A 146      22.722 -27.650  34.106  1.00  0.00           N
ATOM    887  CA  THR A 146      22.840 -29.011  34.663  1.00  0.00           C
ATOM    888  CB  THR A 146      21.378 -29.624  34.713  1.00  0.00           C
ATOM    889  CG2 THR A 146      20.352 -28.993  35.690  1.00  0.00           C
ATOM    890  OG1 THR A 146      20.797 -29.419  33.454  1.00  0.00           O
ATOM    891  C   THR A 146      23.941 -29.837  33.998  1.00  0.00           C
ATOM    892  O   THR A 146      23.768 -31.084  33.956  1.00  0.00           O
ATOM    893  N   GLY A 147      24.975 -29.199  33.505  1.00  0.00           N
ATOM    894  CA  GLY A 147      25.978 -29.768  32.602  1.00  0.00           C
ATOM    895  C   GLY A 147      25.568 -30.491  31.321  1.00  0.00           C
ATOM    896  O   GLY A 147      24.518 -30.215  30.784  1.00  0.00           O
ATOM    897  N   VAL A 148      26.358 -31.452  30.841  1.00  0.00           N
ATOM    898  CA  VAL A 148      26.093 -32.259  29.623  1.00  0.00           C
ATOM    899  CB  VAL A 148      26.907 -31.774  28.428  1.00  0.00           C
ATOM    900  CG1 VAL A 148      26.384 -32.261  27.082  1.00  0.00           C
ATOM    901  CG2 VAL A 148      26.966 -30.263  28.277  1.00  0.00           C
ATOM    902  C   VAL A 148      26.297 -33.786  29.912  1.00  0.00           C
ATOM    903  O   VAL A 148      27.296 -34.070  30.560  1.00  0.00           O
ATOM    904  N   PRO A 149      25.269 -34.584  29.518  1.00  0.00           N
ATOM    905  CD  PRO A 149      24.002 -34.205  28.926  1.00  0.00           C
ATOM    906  CG  PRO A 149      23.013 -35.237  29.472  1.00  0.00           C
ATOM    907  CB  PRO A 149      23.861 -36.508  29.411  1.00  0.00           C
ATOM    908  CA  PRO A 149      25.231 -35.994  29.873  1.00  0.00           C
ATOM    909  C   PRO A 149      26.306 -36.788  29.135  1.00  0.00           C
ATOM    910  O   PRO A 149      26.689 -36.481  28.017  1.00  0.00           O
ATOM    911  N   ASP A 150      26.880 -37.818  29.826  1.00  0.00           N
ATOM    912  CA  ASP A 150      28.048 -38.614  29.323  1.00  0.00           C
ATOM    913  CB  ASP A 150      28.513 -39.635  30.353  1.00  0.00           C
ATOM    914  CG  ASP A 150      29.171 -39.204  31.614  1.00  0.00           C
ATOM    915  OD1 ASP A 150      29.369 -37.928  31.692  1.00  0.00           O
ATOM    916  OD2 ASP A 150      29.324 -39.989  32.587  1.00  0.00           O
ATOM    917  C   ASP A 150      27.974 -39.155  27.844  1.00  0.00           C
ATOM    918  O   ASP A 150      28.802 -38.902  26.950  1.00  0.00           O
ATOM    919  N   GLY A 151      26.757 -39.702  27.581  1.00  0.00           N
ATOM    920  CA  GLY A 151      26.371 -40.271  26.328  1.00  0.00           C
ATOM    921  C   GLY A 151      26.004 -39.194  25.325  1.00  0.00           C
ATOM    922  O   GLY A 151      26.301 -39.409  24.182  1.00  0.00           O
ATOM    923  N   ILE A 152      25.491 -38.018  25.735  1.00  0.00           N
ATOM    924  CA  ILE A 152      25.396 -36.854  24.782  1.00  0.00           C
ATOM    925  CB  ILE A 152      24.408 -35.850  25.302  1.00  0.00           C
ATOM    926  CG2 ILE A 152      24.318 -34.469  24.641  1.00  0.00           C
ATOM    927  CG1 ILE A 152      22.961 -36.449  25.094  1.00  0.00           C
ATOM    928  CD1 ILE A 152      22.421 -36.554  23.655  1.00  0.00           C
ATOM    929  C   ILE A 152      26.769 -36.200  24.440  1.00  0.00           C
ATOM    930  O   ILE A 152      26.922 -35.861  23.260  1.00  0.00           O
ATOM    931  N   MET A 153      27.720 -36.119  25.318  1.00  0.00           N
ATOM    932  CA  MET A 153      28.997 -35.476  24.904  1.00  0.00           C
ATOM    933  CB  MET A 153      29.943 -35.158  26.051  1.00  0.00           C
ATOM    934  CG  MET A 153      29.263 -34.340  27.118  1.00  0.00           C
ATOM    935  SD  MET A 153      30.474 -33.565  28.197  1.00  0.00           S
ATOM    936  CE  MET A 153      31.097 -35.050  29.059  1.00  0.00           C
ATOM    937  C   MET A 153      29.810 -36.421  23.965  1.00  0.00           C
ATOM    938  O   MET A 153      30.290 -36.049  22.856  1.00  0.00           O
ATOM    939  N   GLN A 154      29.815 -37.729  24.271  1.00  0.00           N
ATOM    940  CA  GLN A 154      30.276 -38.765  23.370  1.00  0.00           C
ATOM    941  CB  GLN A 154      29.941 -40.112  24.039  1.00  0.00           C
ATOM    942  CG  GLN A 154      30.497 -41.377  23.391  1.00  0.00           C
ATOM    943  CD  GLN A 154      32.035 -41.325  23.206  1.00  0.00           C
ATOM    944  OE1 GLN A 154      32.682 -40.349  23.605  1.00  0.00           O
ATOM    945  NE2 GLN A 154      32.654 -42.308  22.595  1.00  0.00           N
ATOM    946  C   GLN A 154      29.470 -38.672  22.012  1.00  0.00           C
ATOM    947  O   GLN A 154      30.104 -38.759  20.969  1.00  0.00           O
ATOM    948  N   PHE A 155      28.123 -38.469  22.029  1.00  0.00           N
ATOM    949  CA  PHE A 155      27.395 -38.442  20.751  1.00  0.00           C
ATOM    950  CB  PHE A 155      25.920 -38.687  21.088  1.00  0.00           C
ATOM    951  CG  PHE A 155      24.989 -38.733  19.935  1.00  0.00           C
ATOM    952  CD1 PHE A 155      24.692 -39.935  19.287  1.00  0.00           C
ATOM    953  CE1 PHE A 155      23.670 -39.976  18.321  1.00  0.00           C
ATOM    954  CZ  PHE A 155      22.912 -38.820  18.031  1.00  0.00           C
ATOM    955  CE2 PHE A 155      23.324 -37.590  18.577  1.00  0.00           C
ATOM    956  CD2 PHE A 155      24.286 -37.542  19.584  1.00  0.00           C
ATOM    957  C   PHE A 155      27.767 -37.215  19.842  1.00  0.00           C
ATOM    958  O   PHE A 155      27.814 -37.377  18.640  1.00  0.00           O
ATOM    959  N   ILE A 156      27.930 -36.003  20.445  1.00  0.00           N
ATOM    960  CA  ILE A 156      28.488 -34.770  19.837  1.00  0.00           C
ATOM    961  CB  ILE A 156      28.615 -33.715  20.878  1.00  0.00           C
ATOM    962  CG2 ILE A 156      29.457 -32.495  20.521  1.00  0.00           C
ATOM    963  CG1 ILE A 156      27.258 -33.212  21.303  1.00  0.00           C
ATOM    964  CD1 ILE A 156      27.135 -32.599  22.703  1.00  0.00           C
ATOM    965  C   ILE A 156      29.891 -35.135  19.279  1.00  0.00           C
ATOM    966  O   ILE A 156      30.191 -34.878  18.110  1.00  0.00           O
ATOM    967  N   LYS A 157      30.785 -35.838  19.973  1.00  0.00           N
ATOM    968  CA  LYS A 157      32.160 -36.308  19.516  1.00  0.00           C
ATOM    969  CB  LYS A 157      33.028 -36.923  20.583  1.00  0.00           C
ATOM    970  CG  LYS A 157      34.337 -37.529  20.014  1.00  0.00           C
ATOM    971  CD  LYS A 157      35.124 -38.040  21.295  1.00  0.00           C
ATOM    972  CE  LYS A 157      36.553 -38.294  20.844  1.00  0.00           C
ATOM    973  NZ  LYS A 157      37.404 -39.238  21.603  1.00  0.00           N
ATOM    974  C   LYS A 157      31.984 -37.251  18.373  1.00  0.00           C
ATOM    975  O   LYS A 157      32.593 -37.032  17.375  1.00  0.00           O
ATOM    976  N   LEU A 158      31.079 -38.207  18.492  1.00  0.00           N
ATOM    977  CA  LEU A 158      31.042 -39.308  17.534  1.00  0.00           C
ATOM    978  CB  LEU A 158      30.275 -40.520  18.159  1.00  0.00           C
ATOM    979  CG  LEU A 158      31.110 -41.434  19.075  1.00  0.00           C
ATOM    980  CD1 LEU A 158      30.264 -42.595  19.750  1.00  0.00           C
ATOM    981  CD2 LEU A 158      32.355 -41.930  18.383  1.00  0.00           C
ATOM    982  C   LEU A 158      30.359 -38.943  16.196  1.00  0.00           C
ATOM    983  O   LEU A 158      30.993 -39.094  15.084  1.00  0.00           O
ATOM    984  N   CYS A 159      29.172 -38.322  16.332  1.00  0.00           N
ATOM    985  CA  CYS A 159      28.468 -37.740  15.116  1.00  0.00           C
ATOM    986  CB  CYS A 159      27.124 -37.045  15.522  1.00  0.00           C
ATOM    987  SG  CYS A 159      25.954 -38.262  16.113  1.00  0.00           S
ATOM    988  C   CYS A 159      29.348 -36.745  14.278  1.00  0.00           C
ATOM    989  O   CYS A 159      29.455 -36.909  13.093  1.00  0.00           O
ATOM    990  N   THR A 160      29.852 -35.682  14.885  1.00  0.00           N
ATOM    991  CA  THR A 160      30.664 -34.677  14.172  1.00  0.00           C
ATOM    992  CB  THR A 160      31.129 -33.567  15.149  1.00  0.00           C
ATOM    993  CG2 THR A 160      31.731 -32.334  14.423  1.00  0.00           C
ATOM    994  OG1 THR A 160      30.097 -33.093  15.973  1.00  0.00           O
ATOM    995  C   THR A 160      31.872 -35.171  13.412  1.00  0.00           C
ATOM    996  O   THR A 160      32.168 -34.797  12.298  1.00  0.00           O
ATOM    997  N   VAL A 161      32.550 -36.102  14.057  1.00  0.00           N
ATOM    998  CA  VAL A 161      33.695 -36.824  13.509  1.00  0.00           C
ATOM    999  CB  VAL A 161      34.297 -37.581  14.676  1.00  0.00           C
ATOM   1000  CG1 VAL A 161      35.245 -38.646  14.270  1.00  0.00           C
ATOM   1001  CG2 VAL A 161      35.116 -36.648  15.580  1.00  0.00           C
ATOM   1002  C   VAL A 161      33.349 -37.784  12.401  1.00  0.00           C
ATOM   1003  O   VAL A 161      34.126 -38.078  11.564  1.00  0.00           O
ATOM   1004  N   SER A 162      32.095 -38.304  12.297  1.00  0.00           N
ATOM   1005  CA  SER A 162      31.762 -39.308  11.268  1.00  0.00           C
ATOM   1006  CB  SER A 162      30.405 -40.008  11.536  1.00  0.00           C
ATOM   1007  OG  SER A 162      29.339 -39.049  11.381  1.00  0.00           O
ATOM   1008  C   SER A 162      31.728 -38.779   9.869  1.00  0.00           C
ATOM   1009  O   SER A 162      32.036 -39.458   8.856  1.00  0.00           O
ATOM   1010  N   TYR A 163      31.389 -37.484   9.691  1.00  0.00           N
ATOM   1011  CA  TYR A 163      31.340 -36.717   8.443  1.00  0.00           C
ATOM   1012  CB  TYR A 163      30.851 -35.319   8.678  1.00  0.00           C
ATOM   1013  CG  TYR A 163      30.088 -34.641   7.574  1.00  0.00           C
ATOM   1014  CD1 TYR A 163      28.701 -34.652   7.521  1.00  0.00           C
ATOM   1015  CE1 TYR A 163      27.938 -33.877   6.639  1.00  0.00           C
ATOM   1016  CZ  TYR A 163      28.586 -33.116   5.622  1.00  0.00           C
ATOM   1017  OH  TYR A 163      27.953 -32.357   4.642  1.00  0.00           O
ATOM   1018  CE2 TYR A 163      30.013 -33.176   5.593  1.00  0.00           C
ATOM   1019  CD2 TYR A 163      30.731 -33.917   6.608  1.00  0.00           C
ATOM   1020  C   TYR A 163      32.598 -36.773   7.638  1.00  0.00           C
ATOM   1021  O   TYR A 163      33.636 -36.175   8.068  1.00  0.00           O
ATOM   1022  N   GLY A 164      32.654 -37.562   6.601  1.00  0.00           N
ATOM   1023  CA  GLY A 164      33.930 -37.765   5.834  1.00  0.00           C
ATOM   1024  C   GLY A 164      34.351 -39.212   5.398  1.00  0.00           C
ATOM   1025  O   GLY A 164      35.160 -39.366   4.443  1.00  0.00           O
ATOM   1026  N   LYS A 165      33.847 -40.274   6.003  1.00  0.00           N
ATOM   1027  CA  LYS A 165      34.450 -41.612   5.883  1.00  0.00           C
ATOM   1028  CB  LYS A 165      34.226 -42.455   7.148  1.00  0.00           C
ATOM   1029  CG  LYS A 165      35.177 -42.109   8.255  1.00  0.00           C
ATOM   1030  CD  LYS A 165      35.291 -40.677   8.836  1.00  0.00           C
ATOM   1031  CE  LYS A 165      36.419 -40.584   9.794  1.00  0.00           C
ATOM   1032  NZ  LYS A 165      36.424 -39.255  10.462  1.00  0.00           N
ATOM   1033  C   LYS A 165      33.977 -42.329   4.575  1.00  0.00           C
ATOM   1034  O   LYS A 165      34.624 -43.310   4.075  1.00  0.00           O
ATOM   1035  N   VAL A 166      32.910 -41.826   3.999  1.00  0.00           N
ATOM   1036  CA  VAL A 166      32.198 -42.461   2.877  1.00  0.00           C
ATOM   1037  CB  VAL A 166      31.400 -43.699   3.351  1.00  0.00           C
ATOM   1038  CG1 VAL A 166      30.202 -43.313   4.321  1.00  0.00           C
ATOM   1039  CG2 VAL A 166      30.975 -44.540   2.156  1.00  0.00           C
ATOM   1040  C   VAL A 166      31.306 -41.330   2.278  1.00  0.00           C
ATOM   1041  O   VAL A 166      30.762 -40.449   2.964  1.00  0.00           O
ATOM   1042  N   LYS A 167      31.226 -41.332   0.912  1.00  0.00           N
ATOM   1043  CA  LYS A 167      30.564 -40.318   0.132  1.00  0.00           C
ATOM   1044  CB  LYS A 167      31.515 -39.082   0.001  1.00  0.00           C
ATOM   1045  CG  LYS A 167      32.801 -39.412  -0.919  1.00  0.00           C
ATOM   1046  CD  LYS A 167      33.662 -38.173  -1.145  1.00  0.00           C
ATOM   1047  CE  LYS A 167      34.399 -37.761   0.165  1.00  0.00           C
ATOM   1048  NZ  LYS A 167      35.443 -36.822  -0.088  1.00  0.00           N
ATOM   1049  C   LYS A 167      29.925 -40.653  -1.228  1.00  0.00           C
ATOM   1050  O   LYS A 167      30.197 -41.747  -1.672  1.00  0.00           O
ATOM   1051  N   LEU A 168      29.140 -39.822  -1.864  1.00  0.00           N
ATOM   1052  CA  LEU A 168      28.435 -40.059  -3.100  1.00  0.00           C
ATOM   1053  CB  LEU A 168      27.006 -40.511  -2.722  1.00  0.00           C
ATOM   1054  CG  LEU A 168      26.039 -41.037  -3.826  1.00  0.00           C
ATOM   1055  CD1 LEU A 168      26.486 -42.398  -4.221  1.00  0.00           C
ATOM   1056  CD2 LEU A 168      24.638 -41.155  -3.221  1.00  0.00           C
ATOM   1057  C   LEU A 168      28.355 -38.831  -3.983  1.00  0.00           C
ATOM   1058  O   LEU A 168      27.709 -37.912  -3.588  1.00  0.00           O
ATOM   1059  N   VAL A 169      29.137 -38.809  -5.119  1.00  0.00           N
ATOM   1060  CA  VAL A 169      29.313 -37.607  -5.910  1.00  0.00           C
ATOM   1061  CB  VAL A 169      30.777 -37.122  -5.912  1.00  0.00           C
ATOM   1062  CG1 VAL A 169      31.714 -38.294  -6.350  1.00  0.00           C
ATOM   1063  CG2 VAL A 169      31.084 -35.939  -6.875  1.00  0.00           C
ATOM   1064  C   VAL A 169      28.768 -37.810  -7.335  1.00  0.00           C
ATOM   1065  O   VAL A 169      28.982 -38.888  -7.942  1.00  0.00           O
ATOM   1066  N   LEU A 170      28.115 -36.783  -7.891  1.00  0.00           N
ATOM   1067  CA  LEU A 170      27.524 -36.749  -9.189  1.00  0.00           C
ATOM   1068  CB  LEU A 170      26.015 -36.341  -9.079  1.00  0.00           C
ATOM   1069  CG  LEU A 170      25.389 -36.200 -10.464  1.00  0.00           C
ATOM   1070  CD1 LEU A 170      25.218 -37.517 -11.280  1.00  0.00           C
ATOM   1071  CD2 LEU A 170      23.957 -35.689 -10.419  1.00  0.00           C
ATOM   1072  C   LEU A 170      28.384 -35.909 -10.134  1.00  0.00           C
ATOM   1073  O   LEU A 170      28.602 -34.713  -9.917  1.00  0.00           O
ATOM   1074  N   LYS A 171      28.912 -36.520 -11.207  1.00  0.00           N
ATOM   1075  CA  LYS A 171      29.818 -35.866 -12.130  1.00  0.00           C
ATOM   1076  CB  LYS A 171      31.188 -35.736 -11.468  1.00  0.00           C
ATOM   1077  CG  LYS A 171      31.876 -37.068 -11.076  1.00  0.00           C
ATOM   1078  CD  LYS A 171      33.090 -36.836 -10.252  1.00  0.00           C
ATOM   1079  CE  LYS A 171      33.784 -38.203  -9.760  1.00  0.00           C
ATOM   1080  NZ  LYS A 171      34.945 -37.918  -8.924  1.00  0.00           N
ATOM   1081  C   LYS A 171      29.827 -36.447 -13.493  1.00  0.00           C
ATOM   1082  O   LYS A 171      29.709 -37.667 -13.659  1.00  0.00           O
ATOM   1083  N   HIE A 172      29.978 -35.580 -14.502  1.00  0.00           N
ATOM   1084  CA  HIE A 172      29.801 -35.858 -15.919  1.00  0.00           C
ATOM   1085  CB  HIE A 172      31.090 -36.505 -16.566  1.00  0.00           C
ATOM   1086  CG  HIE A 172      32.458 -35.907 -16.250  1.00  0.00           C
ATOM   1087  ND1 HIE A 172      33.204 -35.962 -15.038  1.00  0.00           N
ATOM   1088  CE1 HIE A 172      34.401 -35.409 -15.299  1.00  0.00           C
ATOM   1089  NE2 HIE A 172      34.473 -35.046 -16.564  1.00  0.00           N
ATOM   1090  CD2 HIE A 172      33.243 -35.252 -17.186  1.00  0.00           C
ATOM   1091  C   HIE A 172      28.621 -36.819 -16.172  1.00  0.00           C
ATOM   1092  O   HIE A 172      28.747 -37.732 -16.997  1.00  0.00           O
ATOM   1093  N   ASN A 173      27.448 -36.504 -15.596  1.00  0.00           N
ATOM   1094  CA  ASN A 173      26.161 -37.308 -15.491  1.00  0.00           C
ATOM   1095  CB  ASN A 173      25.557 -37.339 -16.914  1.00  0.00           C
ATOM   1096  CG  ASN A 173      25.378 -35.920 -17.447  1.00  0.00           C
ATOM   1097  OD1 ASN A 173      26.192 -35.424 -18.221  1.00  0.00           O
ATOM   1098  ND2 ASN A 173      24.383 -35.162 -16.964  1.00  0.00           N
ATOM   1099  C   ASN A 173      26.143 -38.727 -14.856  1.00  0.00           C
ATOM   1100  O   ASN A 173      25.056 -39.329 -14.848  1.00  0.00           O
ATOM   1101  N   ARG A 174      27.246 -39.279 -14.305  1.00  0.00           N
ATOM   1102  CA  ARG A 174      27.511 -40.562 -13.652  1.00  0.00           C
ATOM   1103  CB  ARG A 174      28.814 -41.099 -14.333  1.00  0.00           C
ATOM   1104  CG  ARG A 174      28.557 -41.476 -15.867  1.00  0.00           C
ATOM   1105  CD  ARG A 174      29.862 -41.579 -16.619  1.00  0.00           C
ATOM   1106  NE  ARG A 174      30.604 -42.825 -16.284  1.00  0.00           N
ATOM   1107  CZ  ARG A 174      31.890 -43.152 -16.519  1.00  0.00           C
ATOM   1108  NH1 ARG A 174      32.614 -42.443 -17.365  1.00  0.00           N
ATOM   1109  NH2 ARG A 174      32.404 -44.178 -15.901  1.00  0.00           N
ATOM   1110  C   ARG A 174      27.735 -40.407 -12.133  1.00  0.00           C
ATOM   1111  O   ARG A 174      28.299 -39.397 -11.709  1.00  0.00           O
ATOM   1112  N   TYR A 175      27.125 -41.347 -11.342  1.00  0.00           N
ATOM   1113  CA  TYR A 175      27.363 -41.360  -9.902  1.00  0.00           C
ATOM   1114  CB  TYR A 175      26.098 -41.918  -9.183  1.00  0.00           C
ATOM   1115  CG  TYR A 175      24.832 -41.010  -9.225  1.00  0.00           C
ATOM   1116  CD1 TYR A 175      23.755 -41.378 -10.070  1.00  0.00           C
ATOM   1117  CE1 TYR A 175      22.595 -40.681 -10.138  1.00  0.00           C
ATOM   1118  CZ  TYR A 175      22.479 -39.438  -9.441  1.00  0.00           C
ATOM   1119  OH  TYR A 175      21.327 -38.675  -9.580  1.00  0.00           O
ATOM   1120  CE2 TYR A 175      23.540 -39.005  -8.587  1.00  0.00           C
ATOM   1121  CD2 TYR A 175      24.708 -39.803  -8.436  1.00  0.00           C
ATOM   1122  C   TYR A 175      28.560 -42.297  -9.577  1.00  0.00           C
ATOM   1123  O   TYR A 175      28.698 -43.438  -9.978  1.00  0.00           O
ATOM   1124  N   PHE A 176      29.290 -41.868  -8.577  1.00  0.00           N
ATOM   1125  CA  PHE A 176      30.387 -42.647  -7.972  1.00  0.00           C
ATOM   1126  CB  PHE A 176      31.732 -42.107  -8.461  1.00  0.00           C
ATOM   1127  CG  PHE A 176      31.855 -42.124  -9.992  1.00  0.00           C
ATOM   1128  CD1 PHE A 176      32.390 -43.211 -10.581  1.00  0.00           C
ATOM   1129  CE1 PHE A 176      32.483 -43.339 -11.963  1.00  0.00           C
ATOM   1130  CZ  PHE A 176      32.016 -42.227 -12.746  1.00  0.00           C
ATOM   1131  CE2 PHE A 176      31.492 -41.094 -12.133  1.00  0.00           C
ATOM   1132  CD2 PHE A 176      31.351 -41.039 -10.729  1.00  0.00           C
ATOM   1133  C   PHE A 176      30.558 -42.491  -6.459  1.00  0.00           C
ATOM   1134  O   PHE A 176      30.574 -41.397  -5.927  1.00  0.00           O
ATOM   1135  N   VAL A 177      30.786 -43.582  -5.742  1.00  0.00           N
ATOM   1136  CA  VAL A 177      31.229 -43.660  -4.333  1.00  0.00           C
ATOM   1137  CB  VAL A 177      30.716 -44.963  -3.604  1.00  0.00           C
ATOM   1138  CG1 VAL A 177      31.208 -45.274  -2.195  1.00  0.00           C
ATOM   1139  CG2 VAL A 177      29.195 -44.973  -3.533  1.00  0.00           C
ATOM   1140  C   VAL A 177      32.726 -43.425  -4.132  1.00  0.00           C
ATOM   1141  O   VAL A 177      33.530 -43.786  -5.082  1.00  0.00           O
ATOM   1142  N   GLU A 178      33.082 -43.051  -2.948  1.00  0.00           N
ATOM   1143  CA  GLU A 178      34.433 -43.141  -2.401  1.00  0.00           C
ATOM   1144  CB  GLU A 178      35.224 -41.842  -2.494  1.00  0.00           C
ATOM   1145  CG  GLU A 178      35.730 -41.645  -3.895  1.00  0.00           C
ATOM   1146  CD  GLU A 178      36.740 -40.546  -4.040  1.00  0.00           C
ATOM   1147  OE1 GLU A 178      36.524 -39.652  -4.847  1.00  0.00           O
ATOM   1148  OE2 GLU A 178      37.818 -40.475  -3.325  1.00  0.00           O
ATOM   1149  C   GLU A 178      34.334 -43.564  -0.923  1.00  0.00           C
ATOM   1150  O   GLU A 178      33.425 -43.174  -0.243  1.00  0.00           O
ATOM   1151  N   SER A 179      35.367 -44.298  -0.458  1.00  0.00           N
ATOM   1152  CA  SER A 179      35.578 -44.624   0.991  1.00  0.00           C
ATOM   1153  CB  SER A 179      34.882 -45.959   1.375  1.00  0.00           C
ATOM   1154  OG  SER A 179      34.981 -46.190   2.782  1.00  0.00           O
ATOM   1155  C   SER A 179      37.050 -44.760   1.383  1.00  0.00           C
ATOM   1156  O   SER A 179      37.913 -45.066   0.589  1.00  0.00           O
ATOM   1157  N   CYS A 180      37.367 -44.415   2.607  1.00  0.00           N
ATOM   1158  CA  CYS A 180      38.770 -44.257   3.115  1.00  0.00           C
ATOM   1159  CB  CYS A 180      38.828 -42.762   3.100  1.00  0.00           C
ATOM   1160  SG  CYS A 180      37.809 -41.940   4.499  1.00  0.00           S
ATOM   1161  C   CYS A 180      38.926 -44.782   4.575  1.00  0.00           C
ATOM   1162  O   CYS A 180      39.915 -44.674   5.266  1.00  0.00           O
ATOM   1163  N   HIE A 181      37.912 -45.615   4.982  1.00  0.00           N
ATOM   1164  CA  HIE A 181      37.876 -46.282   6.279  1.00  0.00           C
ATOM   1165  CB  HIE A 181      36.735 -45.724   7.084  1.00  0.00           C
ATOM   1166  CG  HIE A 181      36.656 -46.256   8.430  1.00  0.00           C
ATOM   1167  ND1 HIE A 181      36.647 -47.615   8.675  1.00  0.00           N
ATOM   1168  CE1 HIE A 181      36.497 -47.722   9.987  1.00  0.00           C
ATOM   1169  NE2 HIE A 181      36.510 -46.531  10.562  1.00  0.00           N
ATOM   1170  CD2 HIE A 181      36.599 -45.598   9.616  1.00  0.00           C
ATOM   1171  C   HIE A 181      37.779 -47.819   5.932  1.00  0.00           C
ATOM   1172  O   HIE A 181      36.840 -48.258   5.279  1.00  0.00           O
ATOM   1173  N   PRO A 182      38.792 -48.594   6.415  1.00  0.00           N
ATOM   1174  CD  PRO A 182      39.980 -48.232   7.213  1.00  0.00           C
ATOM   1175  CG  PRO A 182      41.031 -49.194   6.778  1.00  0.00           C
ATOM   1176  CB  PRO A 182      40.222 -50.486   6.798  1.00  0.00           C
ATOM   1177  CA  PRO A 182      38.955 -50.045   6.066  1.00  0.00           C
ATOM   1178  C   PRO A 182      37.756 -50.982   6.435  1.00  0.00           C
ATOM   1179  O   PRO A 182      37.389 -51.888   5.716  1.00  0.00           O
ATOM   1180  N   ASP A 183      37.073 -50.605   7.553  1.00  0.00           N
ATOM   1181  CA  ASP A 183      35.856 -51.294   7.927  1.00  0.00           C
ATOM   1182  CB  ASP A 183      35.409 -51.019   9.373  1.00  0.00           C
ATOM   1183  CG  ASP A 183      36.414 -51.560  10.384  1.00  0.00           C
ATOM   1184  OD1 ASP A 183      37.078 -52.594  10.122  1.00  0.00           O
ATOM   1185  OD2 ASP A 183      36.626 -50.933  11.471  1.00  0.00           O
ATOM   1186  C   ASP A 183      34.709 -50.987   7.054  1.00  0.00           C
ATOM   1187  O   ASP A 183      33.973 -51.937   6.703  1.00  0.00           O
ATOM   1188  N   VAL A 184      34.605 -49.735   6.624  1.00  0.00           N
ATOM   1189  CA  VAL A 184      33.544 -49.337   5.629  1.00  0.00           C
ATOM   1190  CB  VAL A 184      33.391 -47.847   5.533  1.00  0.00           C
ATOM   1191  CG1 VAL A 184      32.340 -47.371   4.550  1.00  0.00           C
ATOM   1192  CG2 VAL A 184      33.037 -47.320   6.933  1.00  0.00           C
ATOM   1193  C   VAL A 184      33.913 -49.966   4.313  1.00  0.00           C
ATOM   1194  O   VAL A 184      32.954 -50.484   3.725  1.00  0.00           O
ATOM   1195  N   ILE A 185      35.157 -50.017   3.838  1.00  0.00           N
ATOM   1196  CA  ILE A 185      35.618 -50.527   2.526  1.00  0.00           C
ATOM   1197  CB  ILE A 185      37.077 -50.240   2.213  1.00  0.00           C
ATOM   1198  CG2 ILE A 185      37.594 -50.973   0.987  1.00  0.00           C
ATOM   1199  CG1 ILE A 185      37.235 -48.729   1.897  1.00  0.00           C
ATOM   1200  CD1 ILE A 185      38.671 -48.317   2.367  1.00  0.00           C
ATOM   1201  C   ILE A 185      35.353 -52.036   2.440  1.00  0.00           C
ATOM   1202  O   ILE A 185      34.882 -52.534   1.455  1.00  0.00           O
ATOM   1203  N   GLN A 186      35.656 -52.688   3.559  1.00  0.00           N
ATOM   1204  CA  GLN A 186      35.298 -54.072   3.764  1.00  0.00           C
ATOM   1205  CB  GLN A 186      35.967 -54.461   5.079  1.00  0.00           C
ATOM   1206  CG  GLN A 186      35.689 -55.922   5.288  1.00  0.00           C
ATOM   1207  CD  GLN A 186      36.290 -56.492   6.558  1.00  0.00           C
ATOM   1208  OE1 GLN A 186      37.461 -56.417   6.880  1.00  0.00           O
ATOM   1209  NE2 GLN A 186      35.481 -56.945   7.446  1.00  0.00           N
ATOM   1210  C   GLN A 186      33.763 -54.331   3.707  1.00  0.00           C
ATOM   1211  O   GLN A 186      33.285 -55.148   2.880  1.00  0.00           O
ATOM   1212  N   HIE A 187      32.953 -53.587   4.402  1.00  0.00           N
ATOM   1213  CA  HIE A 187      31.484 -53.670   4.254  1.00  0.00           C
ATOM   1214  CB  HIE A 187      30.918 -52.759   5.329  1.00  0.00           C
ATOM   1215  CG  HIE A 187      29.469 -52.911   5.503  1.00  0.00           C
ATOM   1216  ND1 HIE A 187      28.889 -53.780   6.408  1.00  0.00           N
ATOM   1217  CE1 HIE A 187      27.551 -53.645   6.274  1.00  0.00           C
ATOM   1218  NE2 HIE A 187      27.269 -52.628   5.449  1.00  0.00           N
ATOM   1219  CD2 HIE A 187      28.436 -52.192   4.931  1.00  0.00           C
ATOM   1220  C   HIE A 187      30.910 -53.266   2.872  1.00  0.00           C
ATOM   1221  O   HIE A 187      29.955 -53.942   2.394  1.00  0.00           O
ATOM   1222  N   LEU A 188      31.448 -52.206   2.296  1.00  0.00           N
ATOM   1223  CA  LEU A 188      31.079 -51.754   0.964  1.00  0.00           C
ATOM   1224  CB  LEU A 188      31.833 -50.381   0.680  1.00  0.00           C
ATOM   1225  CG  LEU A 188      31.205 -49.158   1.315  1.00  0.00           C
ATOM   1226  CD1 LEU A 188      32.008 -47.926   0.881  1.00  0.00           C
ATOM   1227  CD2 LEU A 188      29.810 -48.911   0.826  1.00  0.00           C
ATOM   1228  C   LEU A 188      31.457 -52.740  -0.163  1.00  0.00           C
ATOM   1229  O   LEU A 188      30.821 -52.701  -1.199  1.00  0.00           O
ATOM   1230  N   LEU A 189      32.496 -53.473   0.056  1.00  0.00           N
ATOM   1231  CA  LEU A 189      32.763 -54.693  -0.739  1.00  0.00           C
ATOM   1232  CB  LEU A 189      34.263 -55.094  -0.564  1.00  0.00           C
ATOM   1233  CG  LEU A 189      35.145 -54.210  -1.522  1.00  0.00           C
ATOM   1234  CD1 LEU A 189      36.635 -54.336  -1.218  1.00  0.00           C
ATOM   1235  CD2 LEU A 189      34.919 -54.655  -2.929  1.00  0.00           C
ATOM   1236  C   LEU A 189      31.874 -55.845  -0.392  1.00  0.00           C
ATOM   1237  O   LEU A 189      31.351 -56.507  -1.315  1.00  0.00           O
ATOM   1238  N   GLN A 190      31.551 -56.085   0.895  1.00  0.00           N
ATOM   1239  CA  GLN A 190      30.757 -57.241   1.292  1.00  0.00           C
ATOM   1240  CB  GLN A 190      30.898 -57.532   2.790  1.00  0.00           C
ATOM   1241  CG  GLN A 190      30.502 -58.970   3.203  1.00  0.00           C
ATOM   1242  CD  GLN A 190      31.311 -60.100   2.517  1.00  0.00           C
ATOM   1243  OE1 GLN A 190      30.852 -61.231   2.381  1.00  0.00           O
ATOM   1244  NE2 GLN A 190      32.506 -59.838   2.106  1.00  0.00           N
ATOM   1245  C   GLN A 190      29.274 -57.213   0.886  1.00  0.00           C
ATOM   1246  O   GLN A 190      28.720 -58.211   0.603  1.00  0.00           O
ATOM   1247  N   ASP A 191      28.623 -56.057   1.041  1.00  0.00           N
ATOM   1248  CA  ASP A 191      27.193 -56.007   1.093  1.00  0.00           C
ATOM   1249  CB  ASP A 191      26.686 -54.683   1.619  1.00  0.00           C
ATOM   1250  CG  ASP A 191      25.193 -54.710   1.807  1.00  0.00           C
ATOM   1251  OD1 ASP A 191      24.557 -54.536   0.713  1.00  0.00           O
ATOM   1252  OD2 ASP A 191      24.621 -54.982   2.872  1.00  0.00           O
ATOM   1253  C   ASP A 191      26.556 -56.321  -0.282  1.00  0.00           C
ATOM   1254  O   ASP A 191      26.820 -55.672  -1.318  1.00  0.00           O
ATOM   1255  N   PRO A 192      25.624 -57.238  -0.427  1.00  0.00           N
ATOM   1256  CD  PRO A 192      24.979 -58.019   0.678  1.00  0.00           C
ATOM   1257  CG  PRO A 192      24.089 -59.009  -0.040  1.00  0.00           C
ATOM   1258  CB  PRO A 192      24.656 -59.040  -1.439  1.00  0.00           C
ATOM   1259  CA  PRO A 192      25.189 -57.682  -1.732  1.00  0.00           C
ATOM   1260  C   PRO A 192      24.138 -56.851  -2.446  1.00  0.00           C
ATOM   1261  O   PRO A 192      23.928 -56.964  -3.659  1.00  0.00           O
ATOM   1262  N   VAL A 193      23.416 -55.974  -1.701  1.00  0.00           N
ATOM   1263  CA  VAL A 193      22.417 -55.099  -2.383  1.00  0.00           C
ATOM   1264  CB  VAL A 193      21.250 -54.636  -1.422  1.00  0.00           C
ATOM   1265  CG1 VAL A 193      20.195 -53.802  -2.105  1.00  0.00           C
ATOM   1266  CG2 VAL A 193      20.601 -55.857  -0.759  1.00  0.00           C
ATOM   1267  C   VAL A 193      23.156 -53.948  -2.909  1.00  0.00           C
ATOM   1268  O   VAL A 193      22.911 -53.469  -3.975  1.00  0.00           O
ATOM   1269  N   ILE A 194      24.202 -53.417  -2.236  1.00  0.00           N
ATOM   1270  CA  ILE A 194      25.131 -52.475  -2.810  1.00  0.00           C
ATOM   1271  CB  ILE A 194      26.205 -51.910  -1.841  1.00  0.00           C
ATOM   1272  CG2 ILE A 194      27.156 -50.896  -2.476  1.00  0.00           C
ATOM   1273  CG1 ILE A 194      25.465 -51.296  -0.590  1.00  0.00           C
ATOM   1274  CD1 ILE A 194      26.202 -50.303   0.268  1.00  0.00           C
ATOM   1275  C   ILE A 194      25.895 -53.071  -4.050  1.00  0.00           C
ATOM   1276  O   ILE A 194      25.921 -52.450  -5.077  1.00  0.00           O
ATOM   1277  N   ARG A 195      26.310 -54.369  -4.035  1.00  0.00           N
ATOM   1278  CA  ARG A 195      26.918 -55.063  -5.140  1.00  0.00           C
ATOM   1279  CB  ARG A 195      27.068 -56.558  -4.723  1.00  0.00           C
ATOM   1280  CG  ARG A 195      27.898 -57.452  -5.606  1.00  0.00           C
ATOM   1281  CD  ARG A 195      28.232 -58.829  -5.059  1.00  0.00           C
ATOM   1282  NE  ARG A 195      26.956 -59.579  -4.956  1.00  0.00           N
ATOM   1283  CZ  ARG A 195      26.774 -60.705  -4.404  1.00  0.00           C
ATOM   1284  NH1 ARG A 195      25.692 -61.373  -4.655  1.00  0.00           N
ATOM   1285  NH2 ARG A 195      27.647 -61.316  -3.633  1.00  0.00           N
ATOM   1286  C   ARG A 195      26.128 -55.109  -6.439  1.00  0.00           C
ATOM   1287  O   ARG A 195      26.730 -55.112  -7.528  1.00  0.00           O
ATOM   1288  N   GLU A 196      24.812 -55.028  -6.393  1.00  0.00           N
ATOM   1289  CA  GLU A 196      23.855 -54.772  -7.540  1.00  0.00           C
ATOM   1290  CB  GLU A 196      22.427 -55.218  -7.288  1.00  0.00           C
ATOM   1291  CG  GLU A 196      22.176 -56.707  -7.188  1.00  0.00           C
ATOM   1292  CD  GLU A 196      22.567 -57.496  -8.488  1.00  0.00           C
ATOM   1293  OE1 GLU A 196      23.045 -58.651  -8.422  1.00  0.00           O
ATOM   1294  OE2 GLU A 196      22.622 -56.926  -9.603  1.00  0.00           O
ATOM   1295  C   GLU A 196      23.793 -53.235  -7.966  1.00  0.00           C
ATOM   1296  O   GLU A 196      23.790 -52.982  -9.162  1.00  0.00           O
ATOM   1297  N   CYS A 197      23.734 -52.385  -6.959  1.00  0.00           N
ATOM   1298  CA  CYS A 197      23.783 -50.855  -7.156  1.00  0.00           C
ATOM   1299  CB  CYS A 197      23.408 -50.193  -5.842  1.00  0.00           C
ATOM   1300  SG  CYS A 197      21.816 -50.892  -5.295  1.00  0.00           S
ATOM   1301  C   CYS A 197      25.151 -50.335  -7.790  1.00  0.00           C
ATOM   1302  O   CYS A 197      25.078 -49.422  -8.634  1.00  0.00           O
ATOM   1303  N   ARG A 198      26.213 -50.944  -7.420  1.00  0.00           N
ATOM   1304  CA  ARG A 198      27.597 -50.658  -7.994  1.00  0.00           C
ATOM   1305  CB  ARG A 198      28.759 -50.745  -7.010  1.00  0.00           C
ATOM   1306  CG  ARG A 198      28.982 -52.152  -6.447  1.00  0.00           C
ATOM   1307  CD  ARG A 198      29.970 -52.173  -5.284  1.00  0.00           C
ATOM   1308  NE  ARG A 198      30.115 -53.494  -4.646  1.00  0.00           N
ATOM   1309  CZ  ARG A 198      31.007 -54.445  -4.868  1.00  0.00           C
ATOM   1310  NH1 ARG A 198      31.827 -54.365  -5.897  1.00  0.00           N
ATOM   1311  NH2 ARG A 198      31.109 -55.478  -4.065  1.00  0.00           N
ATOM   1312  C   ARG A 198      27.939 -51.477  -9.197  1.00  0.00           C
ATOM   1313  O   ARG A 198      27.819 -52.716  -9.166  1.00  0.00           O
ATOM   1314  N   LEU A 199      28.357 -50.799 -10.279  1.00  0.00           N
ATOM   1315  CA  LEU A 199      28.692 -51.344 -11.590  1.00  0.00           C
ATOM   1316  CB  LEU A 199      29.205 -50.183 -12.439  1.00  0.00           C
ATOM   1317  CG  LEU A 199      28.018 -49.535 -13.274  1.00  0.00           C
ATOM   1318  CD1 LEU A 199      27.468 -50.545 -14.310  1.00  0.00           C
ATOM   1319  CD2 LEU A 199      26.921 -48.864 -12.415  1.00  0.00           C
ATOM   1320  C   LEU A 199      29.713 -52.474 -11.409  1.00  0.00           C
ATOM   1321  O   LEU A 199      30.736 -52.291 -10.777  1.00  0.00           O
ATOM   1322  N   ARG A 200      29.568 -53.619 -12.120  1.00  0.00           N
ATOM   1323  CA  ARG A 200      30.500 -54.767 -12.051  1.00  0.00           C
ATOM   1324  CB  ARG A 200      29.937 -56.021 -12.774  1.00  0.00           C
ATOM   1325  CG  ARG A 200      29.375 -56.999 -11.814  1.00  0.00           C
ATOM   1326  CD  ARG A 200      28.038 -56.585 -11.357  1.00  0.00           C
ATOM   1327  NE  ARG A 200      27.380 -57.527 -10.444  1.00  0.00           N
ATOM   1328  CZ  ARG A 200      26.144 -57.582  -9.993  1.00  0.00           C
ATOM   1329  NH1 ARG A 200      25.256 -56.789 -10.568  1.00  0.00           N
ATOM   1330  NH2 ARG A 200      25.729 -58.423  -9.077  1.00  0.00           N
ATOM   1331  C   ARG A 200      31.880 -54.496 -12.654  1.00  0.00           C
ATOM   1332  O   ARG A 200      31.933 -53.894 -13.745  1.00  0.00           O
ATOM   1333  N   ASN A 201      32.991 -54.948 -12.020  1.00  0.00           N
ATOM   1334  CA  ASN A 201      34.343 -54.562 -12.296  1.00  0.00           C
ATOM   1335  CB  ASN A 201      34.747 -55.266 -13.574  1.00  0.00           C
ATOM   1336  CG  ASN A 201      34.946 -56.765 -13.464  1.00  0.00           C
ATOM   1337  OD1 ASN A 201      35.957 -57.208 -12.917  1.00  0.00           O
ATOM   1338  ND2 ASN A 201      33.987 -57.475 -13.934  1.00  0.00           N
ATOM   1339  C   ASN A 201      34.760 -53.083 -12.234  1.00  0.00           C
ATOM   1340  O   ASN A 201      35.583 -52.614 -13.068  1.00  0.00           O
ATOM   1341  N   SER A 202      34.044 -52.228 -11.473  1.00  0.00           N
ATOM   1342  CA  SER A 202      34.299 -50.797 -11.356  1.00  0.00           C
ATOM   1343  CB  SER A 202      33.098 -49.979 -11.559  1.00  0.00           C
ATOM   1344  OG  SER A 202      32.186 -50.013 -10.469  1.00  0.00           O
ATOM   1345  C   SER A 202      35.050 -50.457 -10.050  1.00  0.00           C
ATOM   1346  O   SER A 202      35.565 -49.320  -9.929  1.00  0.00           O
ATOM   1347  N   GLU A 203      35.263 -51.409  -9.044  1.00  0.00           N
ATOM   1348  CA  GLU A 203      36.020 -51.251  -7.832  1.00  0.00           C
ATOM   1349  CB  GLU A 203      35.401 -52.107  -6.667  1.00  0.00           C
ATOM   1350  CG  GLU A 203      35.419 -53.663  -6.636  1.00  0.00           C
ATOM   1351  CD  GLU A 203      34.938 -54.214  -8.098  1.00  0.00           C
ATOM   1352  OE1 GLU A 203      35.646 -55.174  -8.559  1.00  0.00           O
ATOM   1353  OE2 GLU A 203      33.872 -53.884  -8.637  1.00  0.00           O
ATOM   1354  C   GLU A 203      37.461 -51.556  -8.133  1.00  0.00           C
ATOM   1355  O   GLU A 203      38.243 -50.635  -7.742  1.00  0.00           O
ATOM   1356  OXT GLU A 203      37.828 -52.437  -8.947  1.00  0.00           O
TER    1357      GLU A 203
ATOM   1358  N   LEU A 248      37.778 -39.441 -24.279  1.00  0.00           N
ATOM   1359  CA  LEU A 248      36.739 -39.181 -23.255  1.00  0.00           C
ATOM   1360  CB  LEU A 248      35.613 -40.224 -23.250  1.00  0.00           C
ATOM   1361  CG  LEU A 248      35.021 -40.382 -24.652  1.00  0.00           C
ATOM   1362  CD1 LEU A 248      34.034 -41.580 -24.692  1.00  0.00           C
ATOM   1363  CD2 LEU A 248      34.198 -39.218 -25.174  1.00  0.00           C
ATOM   1364  C   LEU A 248      37.272 -38.983 -21.853  1.00  0.00           C
ATOM   1365  O   LEU A 248      37.485 -39.976 -21.177  1.00  0.00           O
ATOM   1366  N   PHE A 249      37.387 -37.689 -21.420  1.00  0.00           N
ATOM   1367  CA  PHE A 249      38.059 -37.328 -20.173  1.00  0.00           C
ATOM   1368  CB  PHE A 249      38.065 -35.826 -20.074  1.00  0.00           C
ATOM   1369  CG  PHE A 249      39.012 -35.156 -21.110  1.00  0.00           C
ATOM   1370  CD1 PHE A 249      38.435 -34.439 -22.075  1.00  0.00           C
ATOM   1371  CE1 PHE A 249      39.278 -33.701 -22.923  1.00  0.00           C
ATOM   1372  CZ  PHE A 249      40.591 -34.063 -23.065  1.00  0.00           C
ATOM   1373  CE2 PHE A 249      41.124 -35.002 -22.181  1.00  0.00           C
ATOM   1374  CD2 PHE A 249      40.367 -35.513 -21.098  1.00  0.00           C
ATOM   1375  C   PHE A 249      37.364 -37.996 -18.945  1.00  0.00           C
ATOM   1376  O   PHE A 249      38.058 -38.373 -18.015  1.00  0.00           O
ATOM   1377  N   ASP A 250      36.052 -38.283 -18.956  1.00  0.00           N
ATOM   1378  CA  ASP A 250      35.406 -38.847 -17.778  1.00  0.00           C
ATOM   1379  CB  ASP A 250      33.870 -38.867 -17.880  1.00  0.00           C
ATOM   1380  CG  ASP A 250      33.409 -39.660 -19.084  1.00  0.00           C
ATOM   1381  OD1 ASP A 250      32.279 -40.177 -19.009  1.00  0.00           O
ATOM   1382  OD2 ASP A 250      34.066 -39.714 -20.134  1.00  0.00           O
ATOM   1383  C   ASP A 250      35.794 -40.278 -17.456  1.00  0.00           C
ATOM   1384  O   ASP A 250      36.039 -40.644 -16.324  1.00  0.00           O
ATOM   1385  N   PHE A 251      36.030 -41.145 -18.458  1.00  0.00           N
ATOM   1386  CA  PHE A 251      36.626 -42.533 -18.353  1.00  0.00           C
ATOM   1387  CB  PHE A 251      36.494 -43.339 -19.576  1.00  0.00           C
ATOM   1388  CG  PHE A 251      35.055 -43.755 -19.832  1.00  0.00           C
ATOM   1389  CD1 PHE A 251      34.534 -44.874 -19.180  1.00  0.00           C
ATOM   1390  CE1 PHE A 251      33.189 -45.267 -19.386  1.00  0.00           C
ATOM   1391  CZ  PHE A 251      32.427 -44.451 -20.154  1.00  0.00           C
ATOM   1392  CE2 PHE A 251      32.934 -43.323 -20.861  1.00  0.00           C
ATOM   1393  CD2 PHE A 251      34.281 -42.975 -20.676  1.00  0.00           C
ATOM   1394  C   PHE A 251      38.124 -42.321 -18.082  1.00  0.00           C
ATOM   1395  O   PHE A 251      38.704 -43.189 -17.484  1.00  0.00           O
ATOM   1396  N   TYR A 252      38.696 -41.214 -18.461  1.00  0.00           N
ATOM   1397  CA  TYR A 252      40.083 -40.994 -18.103  1.00  0.00           C
ATOM   1398  CB  TYR A 252      40.881 -40.042 -19.040  1.00  0.00           C
ATOM   1399  CG  TYR A 252      42.339 -39.694 -18.857  1.00  0.00           C
ATOM   1400  CD1 TYR A 252      43.376 -40.296 -19.685  1.00  0.00           C
ATOM   1401  CE1 TYR A 252      44.674 -39.907 -19.421  1.00  0.00           C
ATOM   1402  CZ  TYR A 252      45.038 -38.983 -18.431  1.00  0.00           C
ATOM   1403  OH  TYR A 252      46.380 -38.565 -18.295  1.00  0.00           O
ATOM   1404  CE2 TYR A 252      44.050 -38.371 -17.701  1.00  0.00           C
ATOM   1405  CD2 TYR A 252      42.714 -38.706 -17.946  1.00  0.00           C
ATOM   1406  C   TYR A 252      40.279 -40.514 -16.554  1.00  0.00           C
ATOM   1407  O   TYR A 252      41.167 -41.024 -15.865  1.00  0.00           O
ATOM   1408  N   GLU A 253      39.422 -39.628 -16.064  1.00  0.00           N
ATOM   1409  CA  GLU A 253      39.158 -39.455 -14.649  1.00  0.00           C
ATOM   1410  CB  GLU A 253      38.130 -38.312 -14.493  1.00  0.00           C
ATOM   1411  CG  GLU A 253      37.829 -37.861 -13.019  1.00  0.00           C
ATOM   1412  CD  GLU A 253      39.037 -37.652 -12.212  1.00  0.00           C
ATOM   1413  OE1 GLU A 253      40.033 -37.149 -12.861  1.00  0.00           O
ATOM   1414  OE2 GLU A 253      39.087 -37.680 -10.980  1.00  0.00           O
ATOM   1415  C   GLU A 253      38.767 -40.671 -13.873  1.00  0.00           C
ATOM   1416  O   GLU A 253      39.214 -40.792 -12.726  1.00  0.00           O
ATOM   1417  N   GLN A 254      38.061 -41.627 -14.501  1.00  0.00           N
ATOM   1418  CA  GLN A 254      37.773 -42.949 -13.906  1.00  0.00           C
ATOM   1419  CB  GLN A 254      36.639 -43.630 -14.624  1.00  0.00           C
ATOM   1420  CG  GLN A 254      35.873 -44.678 -13.699  1.00  0.00           C
ATOM   1421  CD  GLN A 254      35.004 -45.648 -14.381  1.00  0.00           C
ATOM   1422  OE1 GLN A 254      34.758 -45.646 -15.644  1.00  0.00           O
ATOM   1423  NE2 GLN A 254      34.389 -46.637 -13.726  1.00  0.00           N
ATOM   1424  C   GLN A 254      39.005 -43.828 -13.675  1.00  0.00           C
ATOM   1425  O   GLN A 254      39.183 -44.416 -12.567  1.00  0.00           O
ATOM   1426  N   MET A 255      39.898 -43.805 -14.648  1.00  0.00           N
ATOM   1427  CA  MET A 255      41.220 -44.483 -14.500  1.00  0.00           C
ATOM   1428  CB  MET A 255      41.980 -44.415 -15.858  1.00  0.00           C
ATOM   1429  CG  MET A 255      43.391 -45.077 -15.963  1.00  0.00           C
ATOM   1430  SD  MET A 255      43.451 -46.860 -16.112  1.00  0.00           S
ATOM   1431  CE  MET A 255      43.201 -46.916 -17.872  1.00  0.00           C
ATOM   1432  C   MET A 255      42.045 -43.780 -13.334  1.00  0.00           C
ATOM   1433  O   MET A 255      42.731 -44.458 -12.587  1.00  0.00           O
ATOM   1434  N   ASP A 256      42.009 -42.458 -13.267  1.00  0.00           N
ATOM   1435  CA  ASP A 256      42.786 -41.773 -12.201  1.00  0.00           C
ATOM   1436  CB  ASP A 256      42.842 -40.287 -12.523  1.00  0.00           C
ATOM   1437  CG  ASP A 256      43.666 -39.781 -13.669  1.00  0.00           C
ATOM   1438  OD1 ASP A 256      44.742 -40.399 -13.997  1.00  0.00           O
ATOM   1439  OD2 ASP A 256      43.515 -38.631 -14.148  1.00  0.00           O
ATOM   1440  C   ASP A 256      42.130 -41.965 -10.865  1.00  0.00           C
ATOM   1441  O   ASP A 256      42.876 -42.198  -9.909  1.00  0.00           O
ATOM   1442  N   LYS A 257      40.781 -42.015 -10.788  1.00  0.00           N
ATOM   1443  CA  LYS A 257      40.133 -42.404  -9.513  1.00  0.00           C
ATOM   1444  CB  LYS A 257      38.607 -42.049  -9.684  1.00  0.00           C
ATOM   1445  CG  LYS A 257      37.753 -42.247  -8.379  1.00  0.00           C
ATOM   1446  CD  LYS A 257      38.368 -41.491  -7.188  1.00  0.00           C
ATOM   1447  CE  LYS A 257      38.265 -39.980  -7.261  1.00  0.00           C
ATOM   1448  NZ  LYS A 257      38.973 -39.413  -6.071  1.00  0.00           N
ATOM   1449  C   LYS A 257      40.437 -43.817  -9.012  1.00  0.00           C
ATOM   1450  O   LYS A 257      40.640 -43.952  -7.827  1.00  0.00           O
ATOM   1451  N   ASP A 258      40.351 -44.785  -9.922  1.00  0.00           N
ATOM   1452  CA  ASP A 258      40.868 -46.091  -9.577  1.00  0.00           C
ATOM   1453  CB  ASP A 258      40.690 -47.037 -10.743  1.00  0.00           C
ATOM   1454  CG  ASP A 258      40.670 -48.500 -10.259  1.00  0.00           C
ATOM   1455  OD1 ASP A 258      39.664 -49.076  -9.799  1.00  0.00           O
ATOM   1456  OD2 ASP A 258      41.784 -49.077 -10.293  1.00  0.00           O
ATOM   1457  C   ASP A 258      42.347 -46.141  -9.289  1.00  0.00           C
ATOM   1458  O   ASP A 258      42.776 -46.949  -8.471  1.00  0.00           O
ATOM   1459  N   GLU A 259      43.176 -45.170  -9.791  1.00  0.00           N
ATOM   1460  CA  GLU A 259      44.681 -45.172  -9.601  1.00  0.00           C
ATOM   1461  CB  GLU A 259      45.350 -44.510 -10.816  1.00  0.00           C
ATOM   1462  CG  GLU A 259      46.864 -44.510 -10.779  1.00  0.00           C
ATOM   1463  CD  GLU A 259      47.448 -45.941 -10.727  1.00  0.00           C
ATOM   1464  OE1 GLU A 259      48.457 -46.181 -10.026  1.00  0.00           O
ATOM   1465  OE2 GLU A 259      46.864 -46.814 -11.389  1.00  0.00           O
ATOM   1466  C   GLU A 259      45.078 -44.621  -8.223  1.00  0.00           C
ATOM   1467  O   GLU A 259      46.063 -45.021  -7.612  1.00  0.00           O
ATOM   1468  N   GLU A 260      44.275 -43.683  -7.740  1.00  0.00           N
ATOM   1469  CA  GLU A 260      44.388 -43.086  -6.442  1.00  0.00           C
ATOM   1470  CB  GLU A 260      43.199 -42.159  -6.223  1.00  0.00           C
ATOM   1471  CG  GLU A 260      43.295 -41.483  -4.828  1.00  0.00           C
ATOM   1472  CD  GLU A 260      42.223 -40.416  -4.443  1.00  0.00           C
ATOM   1473  OE1 GLU A 260      41.041 -40.504  -4.768  1.00  0.00           O
ATOM   1474  OE2 GLU A 260      42.625 -39.402  -3.838  1.00  0.00           O
ATOM   1475  C   GLU A 260      44.464 -44.127  -5.405  1.00  0.00           C
ATOM   1476  O   GLU A 260      45.095 -44.001  -4.360  1.00  0.00           O
ATOM   1477  N   GLU A 261      43.690 -45.168  -5.504  1.00  0.00           N
ATOM   1478  CA  GLU A 261      43.143 -46.051  -4.456  1.00  0.00           C
ATOM   1479  CB  GLU A 261      42.185 -47.038  -5.055  1.00  0.00           C
ATOM   1480  CG  GLU A 261      42.898 -48.302  -5.369  1.00  0.00           C
ATOM   1481  CD  GLU A 261      42.069 -49.289  -6.273  1.00  0.00           C
ATOM   1482  OE1 GLU A 261      42.584 -49.794  -7.292  1.00  0.00           O
ATOM   1483  OE2 GLU A 261      40.833 -49.291  -6.150  1.00  0.00           O
ATOM   1484  C   GLU A 261      44.180 -46.731  -3.475  1.00  0.00           C
ATOM   1485  O   GLU A 261      43.816 -47.090  -2.323  1.00  0.00           O
ATOM   1486  N   GLU A 262      45.415 -46.957  -4.005  1.00  0.00           N
ATOM   1487  CA  GLU A 262      46.665 -47.438  -3.356  1.00  0.00           C
ATOM   1488  CB  GLU A 262      47.418 -48.410  -4.325  1.00  0.00           C
ATOM   1489  CG  GLU A 262      48.316 -49.480  -3.676  1.00  0.00           C
ATOM   1490  CD  GLU A 262      47.559 -50.451  -2.696  1.00  0.00           C
ATOM   1491  OE1 GLU A 262      48.358 -51.121  -1.989  1.00  0.00           O
ATOM   1492  OE2 GLU A 262      46.309 -50.626  -2.585  1.00  0.00           O
ATOM   1493  C   GLU A 262      47.623 -46.360  -2.833  1.00  0.00           C
ATOM   1494  O   GLU A 262      48.283 -46.598  -1.823  1.00  0.00           O
ATOM   1495  N   GLU A 263      47.781 -45.163  -3.422  1.00  0.00           N
ATOM   1496  CA  GLU A 263      48.449 -43.981  -2.842  1.00  0.00           C
ATOM   1497  CB  GLU A 263      48.560 -42.700  -3.737  1.00  0.00           C
ATOM   1498  CG  GLU A 263      49.555 -42.892  -4.861  1.00  0.00           C
ATOM   1499  CD  GLU A 263      50.946 -43.095  -4.458  1.00  0.00           C
ATOM   1500  OE1 GLU A 263      51.483 -44.242  -4.565  1.00  0.00           O
ATOM   1501  OE2 GLU A 263      51.542 -42.132  -4.045  1.00  0.00           O
ATOM   1502  C   GLU A 263      47.746 -43.647  -1.525  1.00  0.00           C
ATOM   1503  O   GLU A 263      48.424 -43.376  -0.527  1.00  0.00           O
ATOM   1504  N   GLU A 264      46.394 -43.723  -1.531  1.00  0.00           N
ATOM   1505  CA  GLU A 264      45.532 -43.405  -0.387  1.00  0.00           C
ATOM   1506  CB  GLU A 264      44.373 -42.389  -0.764  1.00  0.00           C
ATOM   1507  CG  GLU A 264      44.965 -41.215  -1.545  1.00  0.00           C
ATOM   1508  CD  GLU A 264      45.712 -40.337  -0.491  1.00  0.00           C
ATOM   1509  OE1 GLU A 264      45.014 -39.509   0.125  1.00  0.00           O
ATOM   1510  OE2 GLU A 264      46.923 -40.527  -0.242  1.00  0.00           O
ATOM   1511  C   GLU A 264      45.042 -44.727   0.375  1.00  0.00           C
ATOM   1512  O   GLU A 264      43.999 -44.805   1.022  1.00  0.00           O
ATOM   1513  N   THR A 265      45.870 -45.786   0.386  1.00  0.00           N
ATOM   1514  CA  THR A 265      45.575 -47.174   0.875  1.00  0.00           C
ATOM   1515  CB  THR A 265      46.647 -48.168   0.595  1.00  0.00           C
ATOM   1516  CG2 THR A 265      47.948 -47.813   1.274  1.00  0.00           C
ATOM   1517  OG1 THR A 265      46.366 -49.419   1.091  1.00  0.00           O
ATOM   1518  C   THR A 265      45.085 -47.196   2.394  1.00  0.00           C
ATOM   1519  O   THR A 265      45.788 -46.614   3.226  1.00  0.00           O
ATOM   1520  N   GLN A 266      44.065 -47.949   2.706  1.00  0.00           N
ATOM   1521  CA  GLN A 266      43.048 -48.505   1.814  1.00  0.00           C
ATOM   1522  CB  GLN A 266      42.143 -49.494   2.623  1.00  0.00           C
ATOM   1523  CG  GLN A 266      42.830 -50.672   3.349  1.00  0.00           C
ATOM   1524  CD  GLN A 266      41.929 -51.777   3.859  1.00  0.00           C
ATOM   1525  OE1 GLN A 266      40.763 -51.831   3.542  1.00  0.00           O
ATOM   1526  NE2 GLN A 266      42.404 -52.827   4.460  1.00  0.00           N
ATOM   1527  C   GLN A 266      42.144 -47.415   1.307  1.00  0.00           C
ATOM   1528  O   GLN A 266      41.862 -46.496   2.101  1.00  0.00           O
ATOM   1529  N   THR A 267      41.679 -47.478   0.110  1.00  0.00           N
ATOM   1530  CA  THR A 267      40.582 -46.681  -0.472  1.00  0.00           C
ATOM   1531  CB  THR A 267      41.080 -45.380  -1.088  1.00  0.00           C
ATOM   1532  CG2 THR A 267      40.202 -44.558  -2.007  1.00  0.00           C
ATOM   1533  OG1 THR A 267      41.364 -44.503  -0.078  1.00  0.00           O
ATOM   1534  C   THR A 267      39.852 -47.595  -1.443  1.00  0.00           C
ATOM   1535  O   THR A 267      40.416 -48.540  -1.979  1.00  0.00           O
ATOM   1536  N   VAL A 268      38.545 -47.311  -1.646  1.00  0.00           N
ATOM   1537  CA  VAL A 268      37.855 -47.845  -2.799  1.00  0.00           C
ATOM   1538  CB  VAL A 268      37.055 -49.120  -2.523  1.00  0.00           C
ATOM   1539  CG1 VAL A 268      35.587 -49.008  -2.032  1.00  0.00           C
ATOM   1540  CG2 VAL A 268      36.991 -50.032  -3.767  1.00  0.00           C
ATOM   1541  C   VAL A 268      37.060 -46.771  -3.565  1.00  0.00           C
ATOM   1542  O   VAL A 268      36.522 -45.933  -2.823  1.00  0.00           O
ATOM   1543  N   SER A 269      36.862 -46.924  -4.898  1.00  0.00           N
ATOM   1544  CA  SER A 269      35.778 -46.283  -5.590  1.00  0.00           C
ATOM   1545  CB  SER A 269      36.260 -44.861  -6.171  1.00  0.00           C
ATOM   1546  OG  SER A 269      35.213 -44.190  -6.908  1.00  0.00           O
ATOM   1547  C   SER A 269      35.146 -47.127  -6.657  1.00  0.00           C
ATOM   1548  O   SER A 269      35.839 -47.896  -7.281  1.00  0.00           O
ATOM   1549  N   PHE A 270      33.850 -46.946  -6.827  1.00  0.00           N
ATOM   1550  CA  PHE A 270      33.104 -47.616  -7.888  1.00  0.00           C
ATOM   1551  CB  PHE A 270      32.299 -48.829  -7.342  1.00  0.00           C
ATOM   1552  CG  PHE A 270      31.851 -48.837  -5.919  1.00  0.00           C
ATOM   1553  CD1 PHE A 270      32.654 -49.401  -4.927  1.00  0.00           C
ATOM   1554  CE1 PHE A 270      32.119 -49.440  -3.588  1.00  0.00           C
ATOM   1555  CZ  PHE A 270      30.818 -49.050  -3.266  1.00  0.00           C
ATOM   1556  CE2 PHE A 270      30.042 -48.566  -4.309  1.00  0.00           C
ATOM   1557  CD2 PHE A 270      30.536 -48.411  -5.611  1.00  0.00           C
ATOM   1558  C   PHE A 270      32.060 -46.658  -8.579  1.00  0.00           C
ATOM   1559  O   PHE A 270      31.567 -45.744  -7.884  1.00  0.00           O
ATOM   1560  N   GLU A 271      31.613 -46.999  -9.764  1.00  0.00           N
ATOM   1561  CA  GLU A 271      30.540 -46.304 -10.446  1.00  0.00           C
ATOM   1562  CB  GLU A 271      30.813 -46.461 -11.961  1.00  0.00           C
ATOM   1563  CG  GLU A 271      29.795 -45.621 -12.825  1.00  0.00           C
ATOM   1564  CD  GLU A 271      30.028 -45.738 -14.341  1.00  0.00           C
ATOM   1565  OE1 GLU A 271      30.886 -46.436 -14.923  1.00  0.00           O
ATOM   1566  OE2 GLU A 271      29.330 -44.977 -15.004  1.00  0.00           O
ATOM   1567  C   GLU A 271      29.221 -46.905  -9.923  1.00  0.00           C
ATOM   1568  O   GLU A 271      29.094 -48.107  -9.621  1.00  0.00           O
ATOM   1569  N   VAL A 272      28.079 -46.110  -9.915  1.00  0.00           N
ATOM   1570  CA  VAL A 272      26.745 -46.596  -9.420  1.00  0.00           C
ATOM   1571  CB  VAL A 272      26.444 -45.920  -8.136  1.00  0.00           C
ATOM   1572  CG1 VAL A 272      25.034 -46.105  -7.488  1.00  0.00           C
ATOM   1573  CG2 VAL A 272      27.467 -46.441  -7.054  1.00  0.00           C
ATOM   1574  C   VAL A 272      25.675 -46.391 -10.516  1.00  0.00           C
ATOM   1575  O   VAL A 272      25.668 -45.398 -11.209  1.00  0.00           O
ATOM   1576  N   LYS A 273      24.704 -47.347 -10.567  1.00  0.00           N
ATOM   1577  CA  LYS A 273      23.572 -47.343 -11.515  1.00  0.00           C
ATOM   1578  CB  LYS A 273      22.709 -48.676 -11.462  1.00  0.00           C
ATOM   1579  CG  LYS A 273      23.517 -49.853 -12.100  1.00  0.00           C
ATOM   1580  CD  LYS A 273      22.653 -51.093 -12.354  1.00  0.00           C
ATOM   1581  CE  LYS A 273      23.491 -52.117 -13.192  1.00  0.00           C
ATOM   1582  NZ  LYS A 273      22.686 -53.387 -13.307  1.00  0.00           N
ATOM   1583  C   LYS A 273      22.653 -46.197 -11.141  1.00  0.00           C
ATOM   1584  O   LYS A 273      22.346 -46.027  -9.956  1.00  0.00           O
ATOM   1585  N   GLN A 274      22.338 -45.323 -12.115  1.00  0.00           N
ATOM   1586  CA  GLN A 274      21.328 -44.286 -11.912  1.00  0.00           C
ATOM   1587  CB  GLN A 274      21.026 -43.603 -13.235  1.00  0.00           C
ATOM   1588  CG  GLN A 274      22.178 -42.804 -13.919  1.00  0.00           C
ATOM   1589  CD  GLN A 274      23.193 -43.562 -14.671  1.00  0.00           C
ATOM   1590  OE1 GLN A 274      23.211 -44.781 -14.737  1.00  0.00           O
ATOM   1591  NE2 GLN A 274      24.154 -42.834 -15.281  1.00  0.00           N
ATOM   1592  C   GLN A 274      19.917 -44.792 -11.479  1.00  0.00           C
ATOM   1593  O   GLN A 274      19.262 -44.246 -10.659  1.00  0.00           O
ATOM   1594  N   GLU A 275      19.483 -45.905 -12.080  1.00  0.00           N
ATOM   1595  CA  GLU A 275      18.178 -46.506 -11.737  1.00  0.00           C
ATOM   1596  CB  GLU A 275      17.813 -47.653 -12.641  1.00  0.00           C
ATOM   1597  CG  GLU A 275      18.825 -48.765 -12.821  1.00  0.00           C
ATOM   1598  CD  GLU A 275      19.559 -48.585 -14.181  1.00  0.00           C
ATOM   1599  OE1 GLU A 275      19.311 -49.343 -15.108  1.00  0.00           O
ATOM   1600  OE2 GLU A 275      20.349 -47.574 -14.261  1.00  0.00           O
ATOM   1601  C   GLU A 275      18.135 -47.056 -10.256  1.00  0.00           C
ATOM   1602  O   GLU A 275      17.047 -47.462  -9.882  1.00  0.00           O
ATOM   1603  N   MET A 276      19.247 -47.114  -9.519  1.00  0.00           N
ATOM   1604  CA  MET A 276      19.361 -47.579  -8.154  1.00  0.00           C
ATOM   1605  CB  MET A 276      20.060 -48.943  -8.268  1.00  0.00           C
ATOM   1606  CG  MET A 276      19.366 -50.117  -8.881  1.00  0.00           C
ATOM   1607  SD  MET A 276      20.059 -51.727  -8.755  1.00  0.00           S
ATOM   1608  CE  MET A 276      18.803 -52.571  -7.693  1.00  0.00           C
ATOM   1609  C   MET A 276      20.080 -46.662  -7.161  1.00  0.00           C
ATOM   1610  O   MET A 276      20.432 -47.090  -6.061  1.00  0.00           O
ATOM   1611  N   ILE A 277      20.263 -45.376  -7.497  1.00  0.00           N
ATOM   1612  CA  ILE A 277      20.912 -44.344  -6.709  1.00  0.00           C
ATOM   1613  CB  ILE A 277      21.215 -43.114  -7.543  1.00  0.00           C
ATOM   1614  CG2 ILE A 277      19.972 -42.374  -8.075  1.00  0.00           C
ATOM   1615  CG1 ILE A 277      21.986 -41.990  -6.784  1.00  0.00           C
ATOM   1616  CD1 ILE A 277      23.492 -42.445  -6.503  1.00  0.00           C
ATOM   1617  C   ILE A 277      20.134 -44.081  -5.413  1.00  0.00           C
ATOM   1618  O   ILE A 277      20.751 -43.726  -4.399  1.00  0.00           O
ATOM   1619  N   GLU A 278      18.790 -44.165  -5.506  1.00  0.00           N
ATOM   1620  CA  GLU A 278      17.879 -44.171  -4.339  1.00  0.00           C
ATOM   1621  CB  GLU A 278      16.438 -43.902  -4.827  1.00  0.00           C
ATOM   1622  CG  GLU A 278      16.221 -42.694  -5.763  1.00  0.00           C
ATOM   1623  CD  GLU A 278      16.753 -41.389  -5.144  1.00  0.00           C
ATOM   1624  OE1 GLU A 278      17.466 -40.611  -5.842  1.00  0.00           O
ATOM   1625  OE2 GLU A 278      16.427 -41.202  -3.944  1.00  0.00           O
ATOM   1626  C   GLU A 278      17.890 -45.527  -3.571  1.00  0.00           C
ATOM   1627  O   GLU A 278      17.681 -45.575  -2.377  1.00  0.00           O
ATOM   1628  N   GLU A 279      18.103 -46.644  -4.132  1.00  0.00           N
ATOM   1629  CA  GLU A 279      18.179 -47.961  -3.465  1.00  0.00           C
ATOM   1630  CB  GLU A 279      18.140 -49.121  -4.492  1.00  0.00           C
ATOM   1631  CG  GLU A 279      16.765 -49.325  -5.164  1.00  0.00           C
ATOM   1632  CD  GLU A 279      15.682 -49.579  -4.055  1.00  0.00           C
ATOM   1633  OE1 GLU A 279      15.770 -50.645  -3.357  1.00  0.00           O
ATOM   1634  OE2 GLU A 279      14.724 -48.769  -3.993  1.00  0.00           O
ATOM   1635  C   GLU A 279      19.465 -48.090  -2.613  1.00  0.00           C
ATOM   1636  O   GLU A 279      19.489 -48.517  -1.509  1.00  0.00           O
ATOM   1637  N   LEU A 280      20.537 -47.540  -3.231  1.00  0.00           N
ATOM   1638  CA  LEU A 280      21.768 -47.460  -2.460  1.00  0.00           C
ATOM   1639  CB  LEU A 280      22.865 -46.839  -3.353  1.00  0.00           C
ATOM   1640  CG  LEU A 280      24.251 -46.699  -2.742  1.00  0.00           C
ATOM   1641  CD1 LEU A 280      24.767 -47.933  -2.133  1.00  0.00           C
ATOM   1642  CD2 LEU A 280      25.324 -46.110  -3.724  1.00  0.00           C
ATOM   1643  C   LEU A 280      21.684 -46.561  -1.107  1.00  0.00           C
ATOM   1644  O   LEU A 280      22.255 -46.857  -0.080  1.00  0.00           O
ATOM   1645  N   GLN A 281      20.819 -45.501  -1.140  1.00  0.00           N
ATOM   1646  CA  GLN A 281      20.666 -44.698   0.010  1.00  0.00           C
ATOM   1647  CB  GLN A 281      20.090 -43.329  -0.447  1.00  0.00           C
ATOM   1648  CG  GLN A 281      21.168 -42.514  -1.122  1.00  0.00           C
ATOM   1649  CD  GLN A 281      20.508 -41.275  -1.760  1.00  0.00           C
ATOM   1650  OE1 GLN A 281      20.295 -40.296  -1.033  1.00  0.00           O
ATOM   1651  NE2 GLN A 281      20.269 -41.208  -3.041  1.00  0.00           N
ATOM   1652  C   GLN A 281      19.650 -45.360   0.968  1.00  0.00           C
ATOM   1653  O   GLN A 281      19.875 -45.259   2.172  1.00  0.00           O
ATOM   1654  N   LYS A 282      18.546 -46.023   0.610  1.00  0.00           N
ATOM   1655  CA  LYS A 282      17.642 -46.859   1.468  1.00  0.00           C
ATOM   1656  CB  LYS A 282      16.533 -47.541   0.629  1.00  0.00           C
ATOM   1657  CG  LYS A 282      15.474 -46.524   0.109  1.00  0.00           C
ATOM   1658  CD  LYS A 282      14.629 -47.072  -1.034  1.00  0.00           C
ATOM   1659  CE  LYS A 282      13.862 -48.388  -0.671  1.00  0.00           C
ATOM   1660  NZ  LYS A 282      12.978 -48.787  -1.786  1.00  0.00           N
ATOM   1661  C   LYS A 282      18.401 -48.013   2.169  1.00  0.00           C
ATOM   1662  O   LYS A 282      18.147 -48.293   3.322  1.00  0.00           O
ATOM   1663  N   ARG A 283      19.420 -48.574   1.434  1.00  0.00           N
ATOM   1664  CA  ARG A 283      20.210 -49.723   1.863  1.00  0.00           C
ATOM   1665  CB  ARG A 283      20.690 -50.545   0.678  1.00  0.00           C
ATOM   1666  CG  ARG A 283      21.592 -51.738   1.067  1.00  0.00           C
ATOM   1667  CD  ARG A 283      20.876 -52.805   1.975  1.00  0.00           C
ATOM   1668  NE  ARG A 283      21.730 -54.016   2.024  1.00  0.00           N
ATOM   1669  CZ  ARG A 283      21.381 -55.204   2.593  1.00  0.00           C
ATOM   1670  NH1 ARG A 283      22.176 -56.188   2.711  1.00  0.00           N
ATOM   1671  NH2 ARG A 283      20.162 -55.383   3.129  1.00  0.00           N
ATOM   1672  C   ARG A 283      21.284 -49.313   2.934  1.00  0.00           C
ATOM   1673  O   ARG A 283      21.714 -50.088   3.696  1.00  0.00           O
ATOM   1674  N   CYS A 284      21.852 -48.081   2.868  1.00  0.00           N
ATOM   1675  CA  CYS A 284      22.868 -47.592   3.791  1.00  0.00           C
ATOM   1676  CB  CYS A 284      23.727 -46.607   3.040  1.00  0.00           C
ATOM   1677  SG  CYS A 284      24.779 -47.524   1.822  1.00  0.00           S
ATOM   1678  C   CYS A 284      22.323 -47.157   5.211  1.00  0.00           C
ATOM   1679  O   CYS A 284      23.059 -46.510   5.998  1.00  0.00           O
ATOM   1680  N   ILE A 285      21.128 -47.637   5.535  1.00  0.00           N
ATOM   1681  CA  ILE A 285      20.523 -47.614   6.906  1.00  0.00           C
ATOM   1682  CB  ILE A 285      19.160 -48.194   6.782  1.00  0.00           C
ATOM   1683  CG2 ILE A 285      19.182 -49.690   6.362  1.00  0.00           C
ATOM   1684  CG1 ILE A 285      18.272 -48.244   8.133  1.00  0.00           C
ATOM   1685  CD1 ILE A 285      18.189 -46.950   8.975  1.00  0.00           C
ATOM   1686  C   ILE A 285      21.377 -48.318   7.984  1.00  0.00           C
ATOM   1687  O   ILE A 285      21.168 -48.109   9.146  1.00  0.00           O
ATOM   1688  N   HIE A 286      22.295 -49.158   7.429  1.00  0.00           N
ATOM   1689  CA  HIE A 286      23.238 -49.951   8.242  1.00  0.00           C
ATOM   1690  CB  HIE A 286      23.309 -51.430   7.778  1.00  0.00           C
ATOM   1691  CG  HIE A 286      23.764 -51.669   6.313  1.00  0.00           C
ATOM   1692  ND1 HIE A 286      24.303 -50.827   5.392  1.00  0.00           N
ATOM   1693  CE1 HIE A 286      24.512 -51.576   4.284  1.00  0.00           C
ATOM   1694  NE2 HIE A 286      24.151 -52.902   4.484  1.00  0.00           N
ATOM   1695  CD2 HIE A 286      23.650 -52.936   5.752  1.00  0.00           C
ATOM   1696  C   HIE A 286      24.601 -49.319   8.360  1.00  0.00           C
ATOM   1697  O   HIE A 286      25.523 -49.985   8.894  1.00  0.00           O
ATOM   1698  N   LEU A 287      24.877 -48.193   7.669  1.00  0.00           N
ATOM   1699  CA  LEU A 287      26.265 -47.926   7.362  1.00  0.00           C
ATOM   1700  CB  LEU A 287      26.301 -47.217   5.966  1.00  0.00           C
ATOM   1701  CG  LEU A 287      27.674 -47.155   5.257  1.00  0.00           C
ATOM   1702  CD1 LEU A 287      28.082 -48.587   4.744  1.00  0.00           C
ATOM   1703  CD2 LEU A 287      27.584 -46.185   4.060  1.00  0.00           C
ATOM   1704  C   LEU A 287      27.016 -47.155   8.471  1.00  0.00           C
ATOM   1705  O   LEU A 287      28.235 -47.048   8.495  1.00  0.00           O
ATOM   1706  N   GLU A 288      26.290 -46.615   9.443  1.00  0.00           N
ATOM   1707  CA  GLU A 288      26.661 -45.699  10.547  1.00  0.00           C
ATOM   1708  CB  GLU A 288      27.716 -46.351  11.470  1.00  0.00           C
ATOM   1709  CG  GLU A 288      27.134 -47.615  12.173  1.00  0.00           C
ATOM   1710  CD  GLU A 288      25.831 -47.218  12.904  1.00  0.00           C
ATOM   1711  OE1 GLU A 288      25.762 -46.138  13.611  1.00  0.00           O
ATOM   1712  OE2 GLU A 288      24.749 -47.850  12.698  1.00  0.00           O
ATOM   1713  C   GLU A 288      27.228 -44.336  10.171  1.00  0.00           C
ATOM   1714  O   GLU A 288      26.708 -43.325  10.624  1.00  0.00           O
ATOM   1715  N   TYR A 289      28.157 -44.261   9.219  1.00  0.00           N
ATOM   1716  CA  TYR A 289      28.681 -42.991   8.622  1.00  0.00           C
ATOM   1717  CB  TYR A 289      30.000 -43.370   7.973  1.00  0.00           C
ATOM   1718  CG  TYR A 289      31.059 -43.886   8.952  1.00  0.00           C
ATOM   1719  CD1 TYR A 289      31.229 -45.259   9.203  1.00  0.00           C
ATOM   1720  CE1 TYR A 289      32.180 -45.798  10.078  1.00  0.00           C
ATOM   1721  CZ  TYR A 289      33.016 -44.913  10.755  1.00  0.00           C
ATOM   1722  OH  TYR A 289      33.869 -45.287  11.691  1.00  0.00           O
ATOM   1723  CE2 TYR A 289      32.793 -43.542  10.589  1.00  0.00           C
ATOM   1724  CD2 TYR A 289      31.867 -43.048   9.677  1.00  0.00           C
ATOM   1725  C   TYR A 289      27.682 -42.509   7.582  1.00  0.00           C
ATOM   1726  O   TYR A 289      27.109 -43.304   6.849  1.00  0.00           O
ATOM   1727  N   PRO A 290      27.480 -41.166   7.496  1.00  0.00           N
ATOM   1728  CD  PRO A 290      28.129 -40.054   8.137  1.00  0.00           C
ATOM   1729  CG  PRO A 290      27.699 -38.813   7.452  1.00  0.00           C
ATOM   1730  CB  PRO A 290      26.379 -39.175   6.846  1.00  0.00           C
ATOM   1731  CA  PRO A 290      26.509 -40.648   6.513  1.00  0.00           C
ATOM   1732  C   PRO A 290      27.088 -40.859   5.121  1.00  0.00           C
ATOM   1733  O   PRO A 290      28.265 -40.621   4.944  1.00  0.00           O
ATOM   1734  N   LEU A 291      26.273 -41.222   4.179  1.00  0.00           N
ATOM   1735  CA  LEU A 291      26.627 -41.282   2.786  1.00  0.00           C
ATOM   1736  CB  LEU A 291      25.702 -42.283   2.121  1.00  0.00           C
ATOM   1737  CG  LEU A 291      26.057 -42.536   0.688  1.00  0.00           C
ATOM   1738  CD1 LEU A 291      27.488 -43.106   0.462  1.00  0.00           C
ATOM   1739  CD2 LEU A 291      25.091 -43.506  -0.004  1.00  0.00           C
ATOM   1740  C   LEU A 291      26.649 -39.871   2.227  1.00  0.00           C
ATOM   1741  O   LEU A 291      25.576 -39.350   1.831  1.00  0.00           O
ATOM   1742  N   LEU A 292      27.795 -39.062   2.234  1.00  0.00           N
ATOM   1743  CA  LEU A 292      27.717 -37.608   1.977  1.00  0.00           C
ATOM   1744  CB  LEU A 292      29.150 -36.938   2.144  1.00  0.00           C
ATOM   1745  CG  LEU A 292      29.710 -36.986   3.559  1.00  0.00           C
ATOM   1746  CD1 LEU A 292      30.953 -36.093   3.575  1.00  0.00           C
ATOM   1747  CD2 LEU A 292      28.832 -36.390   4.656  1.00  0.00           C
ATOM   1748  C   LEU A 292      27.263 -37.280   0.574  1.00  0.00           C
ATOM   1749  O   LEU A 292      27.680 -37.907  -0.421  1.00  0.00           O
ATOM   1750  N   ALA A 293      26.614 -36.144   0.455  1.00  0.00           N
ATOM   1751  CA  ALA A 293      25.892 -35.666  -0.746  1.00  0.00           C
ATOM   1752  CB  ALA A 293      24.381 -36.212  -0.710  1.00  0.00           C
ATOM   1753  C   ALA A 293      25.783 -34.177  -1.075  1.00  0.00           C
ATOM   1754  O   ALA A 293      25.207 -33.686  -2.102  1.00  0.00           O
ATOM   1755  N   GLU A 294      26.587 -33.400  -0.325  1.00  0.00           N
ATOM   1756  CA  GLU A 294      26.795 -31.965  -0.586  1.00  0.00           C
ATOM   1757  CB  GLU A 294      27.456 -31.398   0.679  1.00  0.00           C
ATOM   1758  CG  GLU A 294      28.884 -31.789   0.918  1.00  0.00           C
ATOM   1759  CD  GLU A 294      29.501 -31.261   2.269  1.00  0.00           C
ATOM   1760  OE1 GLU A 294      30.716 -31.481   2.471  1.00  0.00           O
ATOM   1761  OE2 GLU A 294      28.796 -30.453   2.949  1.00  0.00           O
ATOM   1762  C   GLU A 294      27.534 -31.644  -1.900  1.00  0.00           C
ATOM   1763  O   GLU A 294      28.584 -32.164  -2.252  1.00  0.00           O
ATOM   1764  N   TYR A 295      26.848 -30.861  -2.803  1.00  0.00           N
ATOM   1765  CA  TYR A 295      27.337 -30.536  -4.158  1.00  0.00           C
ATOM   1766  CB  TYR A 295      26.102 -30.426  -5.048  1.00  0.00           C
ATOM   1767  CG  TYR A 295      26.322 -29.772  -6.349  1.00  0.00           C
ATOM   1768  CD1 TYR A 295      27.453 -30.121  -7.065  1.00  0.00           C
ATOM   1769  CE1 TYR A 295      27.679 -29.634  -8.336  1.00  0.00           C
ATOM   1770  CZ  TYR A 295      26.781 -28.751  -8.850  1.00  0.00           C
ATOM   1771  OH  TYR A 295      26.950 -28.405 -10.142  1.00  0.00           O
ATOM   1772  CE2 TYR A 295      25.595 -28.391  -8.142  1.00  0.00           C
ATOM   1773  CD2 TYR A 295      25.394 -28.910  -6.860  1.00  0.00           C
ATOM   1774  C   TYR A 295      28.156 -29.239  -4.087  1.00  0.00           C
ATOM   1775  O   TYR A 295      27.586 -28.158  -3.822  1.00  0.00           O
ATOM   1776  N   ASP A 296      29.468 -29.326  -4.328  1.00  0.00           N
ATOM   1777  CA  ASP A 296      30.426 -28.247  -4.358  1.00  0.00           C
ATOM   1778  CB  ASP A 296      31.723 -28.981  -4.320  1.00  0.00           C
ATOM   1779  CG  ASP A 296      32.896 -28.107  -3.952  1.00  0.00           C
ATOM   1780  OD1 ASP A 296      32.814 -26.864  -3.778  1.00  0.00           O
ATOM   1781  OD2 ASP A 296      34.018 -28.677  -4.069  1.00  0.00           O
ATOM   1782  C   ASP A 296      30.365 -27.227  -5.567  1.00  0.00           C
ATOM   1783  O   ASP A 296      31.259 -27.135  -6.388  1.00  0.00           O
ATOM   1784  N   PHE A 297      29.214 -26.523  -5.731  1.00  0.00           N
ATOM   1785  CA  PHE A 297      28.958 -25.785  -6.994  1.00  0.00           C
ATOM   1786  CB  PHE A 297      27.561 -25.065  -6.955  1.00  0.00           C
ATOM   1787  CG  PHE A 297      27.225 -24.238  -5.708  1.00  0.00           C
ATOM   1788  CD1 PHE A 297      26.773 -24.882  -4.558  1.00  0.00           C
ATOM   1789  CE1 PHE A 297      26.803 -24.211  -3.325  1.00  0.00           C
ATOM   1790  CZ  PHE A 297      27.180 -22.848  -3.290  1.00  0.00           C
ATOM   1791  CE2 PHE A 297      27.533 -22.146  -4.485  1.00  0.00           C
ATOM   1792  CD2 PHE A 297      27.599 -22.890  -5.643  1.00  0.00           C
ATOM   1793  C   PHE A 297      29.997 -24.670  -7.333  1.00  0.00           C
ATOM   1794  O   PHE A 297      30.143 -24.265  -8.482  1.00  0.00           O
ATOM   1795  N   ARG A 298      30.755 -24.081  -6.348  1.00  0.00           N
ATOM   1796  CA  ARG A 298      31.880 -23.130  -6.712  1.00  0.00           C
ATOM   1797  CB  ARG A 298      32.346 -22.340  -5.440  1.00  0.00           C
ATOM   1798  CG  ARG A 298      31.354 -21.281  -4.968  1.00  0.00           C
ATOM   1799  CD  ARG A 298      30.881 -20.226  -6.010  1.00  0.00           C
ATOM   1800  NE  ARG A 298      29.862 -19.401  -5.236  1.00  0.00           N
ATOM   1801  CZ  ARG A 298      28.938 -18.641  -5.704  1.00  0.00           C
ATOM   1802  NH1 ARG A 298      28.633 -18.505  -6.961  1.00  0.00           N
ATOM   1803  NH2 ARG A 298      28.157 -17.990  -4.891  1.00  0.00           N
ATOM   1804  C   ARG A 298      33.118 -23.774  -7.359  1.00  0.00           C
ATOM   1805  O   ARG A 298      33.862 -23.023  -8.030  1.00  0.00           O
ATOM   1806  N   ASN A 299      33.281 -25.102  -7.226  1.00  0.00           N
ATOM   1807  CA  ASN A 299      34.544 -25.759  -7.616  1.00  0.00           C
ATOM   1808  CB  ASN A 299      35.317 -26.243  -6.346  1.00  0.00           C
ATOM   1809  CG  ASN A 299      35.582 -25.164  -5.381  1.00  0.00           C
ATOM   1810  OD1 ASN A 299      36.369 -24.282  -5.508  1.00  0.00           O
ATOM   1811  ND2 ASN A 299      34.771 -25.069  -4.369  1.00  0.00           N
ATOM   1812  C   ASN A 299      34.366 -27.019  -8.531  1.00  0.00           C
ATOM   1813  O   ASN A 299      35.405 -27.644  -8.881  1.00  0.00           O
ATOM   1814  N   ASP A 300      33.136 -27.541  -8.723  1.00  0.00           N
ATOM   1815  CA  ASP A 300      32.713 -28.726  -9.492  1.00  0.00           C
ATOM   1816  CB  ASP A 300      31.225 -28.803  -9.443  1.00  0.00           C
ATOM   1817  CG  ASP A 300      30.437 -27.810 -10.172  1.00  0.00           C
ATOM   1818  OD1 ASP A 300      30.889 -26.636 -10.417  1.00  0.00           O
ATOM   1819  OD2 ASP A 300      29.314 -28.126 -10.623  1.00  0.00           O
ATOM   1820  C   ASP A 300      33.300 -28.758 -10.954  1.00  0.00           C
ATOM   1821  O   ASP A 300      33.458 -29.901 -11.502  1.00  0.00           O
ATOM   1822  N   SER A 301      33.584 -27.599 -11.593  1.00  0.00           N
ATOM   1823  CA  SER A 301      34.298 -27.432 -12.895  1.00  0.00           C
ATOM   1824  CB  SER A 301      35.822 -27.711 -12.666  1.00  0.00           C
ATOM   1825  OG  SER A 301      36.038 -29.065 -12.538  1.00  0.00           O
ATOM   1826  C   SER A 301      33.807 -28.118 -14.163  1.00  0.00           C
ATOM   1827  O   SER A 301      34.364 -27.919 -15.233  1.00  0.00           O
ATOM   1828  N   VAL A 302      32.975 -29.216 -14.117  1.00  0.00           N
ATOM   1829  CA  VAL A 302      32.409 -29.980 -15.212  1.00  0.00           C
ATOM   1830  CB  VAL A 302      32.283 -31.543 -14.944  1.00  0.00           C
ATOM   1831  CG1 VAL A 302      33.661 -32.117 -14.585  1.00  0.00           C
ATOM   1832  CG2 VAL A 302      31.225 -31.927 -13.917  1.00  0.00           C
ATOM   1833  C   VAL A 302      31.012 -29.548 -15.702  1.00  0.00           C
ATOM   1834  O   VAL A 302      30.512 -30.102 -16.666  1.00  0.00           O
ATOM   1835  N   ASN A 303      30.365 -28.645 -14.981  1.00  0.00           N
ATOM   1836  CA  ASN A 303      29.056 -27.981 -15.245  1.00  0.00           C
ATOM   1837  CB  ASN A 303      28.021 -28.433 -14.152  1.00  0.00           C
ATOM   1838  CG  ASN A 303      27.998 -29.894 -13.721  1.00  0.00           C
ATOM   1839  OD1 ASN A 303      27.658 -30.811 -14.464  1.00  0.00           O
ATOM   1840  ND2 ASN A 303      28.621 -30.039 -12.565  1.00  0.00           N
ATOM   1841  C   ASN A 303      29.146 -26.446 -15.243  1.00  0.00           C
ATOM   1842  O   ASN A 303      29.647 -25.852 -14.299  1.00  0.00           O
ATOM   1843  N   PRO A 304      28.640 -25.755 -16.220  1.00  0.00           N
ATOM   1844  CD  PRO A 304      27.933 -26.273 -17.397  1.00  0.00           C
ATOM   1845  CG  PRO A 304      27.363 -25.121 -18.092  1.00  0.00           C
ATOM   1846  CB  PRO A 304      28.264 -23.997 -17.801  1.00  0.00           C
ATOM   1847  CA  PRO A 304      28.835 -24.329 -16.409  1.00  0.00           C
ATOM   1848  C   PRO A 304      28.090 -23.578 -15.336  1.00  0.00           C
ATOM   1849  O   PRO A 304      27.056 -23.976 -14.872  1.00  0.00           O
ATOM   1850  N   ASP A 305      28.563 -22.361 -14.996  1.00  0.00           N
ATOM   1851  CA  ASP A 305      27.788 -21.347 -14.290  1.00  0.00           C
ATOM   1852  CB  ASP A 305      28.701 -20.340 -13.614  1.00  0.00           C
ATOM   1853  CG  ASP A 305      29.329 -20.865 -12.313  1.00  0.00           C
ATOM   1854  OD1 ASP A 305      28.997 -22.021 -11.885  1.00  0.00           O
ATOM   1855  OD2 ASP A 305      30.218 -20.206 -11.711  1.00  0.00           O
ATOM   1856  C   ASP A 305      26.781 -20.672 -15.245  1.00  0.00           C
ATOM   1857  O   ASP A 305      26.992 -20.646 -16.462  1.00  0.00           O
ATOM   1858  N   ILE A 306      25.697 -20.068 -14.706  1.00  0.00           N
ATOM   1859  CA  ILE A 306      24.715 -19.360 -15.552  1.00  0.00           C
ATOM   1860  CB  ILE A 306      23.418 -20.174 -15.753  1.00  0.00           C
ATOM   1861  CG2 ILE A 306      23.721 -21.663 -16.183  1.00  0.00           C
ATOM   1862  CG1 ILE A 306      22.446 -20.061 -14.623  1.00  0.00           C
ATOM   1863  CD1 ILE A 306      21.138 -20.838 -14.805  1.00  0.00           C
ATOM   1864  C   ILE A 306      24.497 -17.906 -15.094  1.00  0.00           C
ATOM   1865  O   ILE A 306      24.577 -17.568 -13.926  1.00  0.00           O
ATOM   1866  N   ASN A 307      24.007 -16.998 -15.956  1.00  0.00           N
ATOM   1867  CA  ASN A 307      23.734 -15.572 -15.675  1.00  0.00           C
ATOM   1868  CB  ASN A 307      23.731 -14.779 -16.959  1.00  0.00           C
ATOM   1869  CG  ASN A 307      25.159 -14.717 -17.562  1.00  0.00           C
ATOM   1870  OD1 ASN A 307      26.063 -14.117 -17.073  1.00  0.00           O
ATOM   1871  ND2 ASN A 307      25.265 -15.379 -18.683  1.00  0.00           N
ATOM   1872  C   ASN A 307      22.546 -15.294 -14.642  1.00  0.00           C
ATOM   1873  O   ASN A 307      21.873 -14.279 -14.725  1.00  0.00           O
ATOM   1874  N   ILE A 308      22.234 -16.299 -13.791  1.00  0.00           N
ATOM   1875  CA  ILE A 308      21.337 -16.077 -12.653  1.00  0.00           C
ATOM   1876  CB  ILE A 308      20.751 -17.397 -12.131  1.00  0.00           C
ATOM   1877  CG2 ILE A 308      21.762 -18.335 -11.450  1.00  0.00           C
ATOM   1878  CG1 ILE A 308      19.566 -17.057 -11.245  1.00  0.00           C
ATOM   1879  CD1 ILE A 308      18.608 -18.279 -11.065  1.00  0.00           C
ATOM   1880  C   ILE A 308      22.200 -15.387 -11.558  1.00  0.00           C
ATOM   1881  O   ILE A 308      23.292 -15.803 -11.189  1.00  0.00           O
ATOM   1882  N   ASP A 309      21.698 -14.263 -11.086  1.00  0.00           N
ATOM   1883  CA  ASP A 309      22.225 -13.268 -10.098  1.00  0.00           C
ATOM   1884  CB  ASP A 309      23.159 -12.189 -10.712  1.00  0.00           C
ATOM   1885  CG  ASP A 309      24.718 -12.468 -10.732  1.00  0.00           C
ATOM   1886  OD1 ASP A 309      25.219 -13.614 -10.514  1.00  0.00           O
ATOM   1887  OD2 ASP A 309      25.498 -11.496 -10.973  1.00  0.00           O
ATOM   1888  C   ASP A 309      21.096 -12.503  -9.497  1.00  0.00           C
ATOM   1889  O   ASP A 309      20.224 -12.008 -10.253  1.00  0.00           O
ATOM   1890  N   LEU A 310      21.060 -12.396  -8.163  1.00  0.00           N
ATOM   1891  CA  LEU A 310      19.909 -11.739  -7.596  1.00  0.00           C
ATOM   1892  CB  LEU A 310      19.759 -12.387  -6.140  1.00  0.00           C
ATOM   1893  CG  LEU A 310      18.459 -11.978  -5.432  1.00  0.00           C
ATOM   1894  CD1 LEU A 310      17.338 -12.742  -6.095  1.00  0.00           C
ATOM   1895  CD2 LEU A 310      18.299 -12.337  -3.926  1.00  0.00           C
ATOM   1896  C   LEU A 310      20.124 -10.214  -7.481  1.00  0.00           C
ATOM   1897  O   LEU A 310      21.114  -9.707  -6.968  1.00  0.00           O
ATOM   1898  N   LYS A 311      19.108  -9.476  -8.023  1.00  0.00           N
ATOM   1899  CA  LYS A 311      18.985  -8.019  -7.898  1.00  0.00           C
ATOM   1900  CB  LYS A 311      18.007  -7.532  -9.001  1.00  0.00           C
ATOM   1901  CG  LYS A 311      18.486  -7.942 -10.343  1.00  0.00           C
ATOM   1902  CD  LYS A 311      17.925  -7.088 -11.480  1.00  0.00           C
ATOM   1903  CE  LYS A 311      18.057  -7.700 -12.866  1.00  0.00           C
ATOM   1904  NZ  LYS A 311      17.590  -6.640 -13.844  1.00  0.00           N
ATOM   1905  C   LYS A 311      18.457  -7.515  -6.563  1.00  0.00           C
ATOM   1906  O   LYS A 311      17.663  -8.218  -5.929  1.00  0.00           O
ATOM   1907  N   PRO A 312      18.956  -6.341  -6.071  1.00  0.00           N
ATOM   1908  CD  PRO A 312      19.986  -5.493  -6.662  1.00  0.00           C
ATOM   1909  CG  PRO A 312      20.540  -4.553  -5.584  1.00  0.00           C
ATOM   1910  CB  PRO A 312      19.310  -4.495  -4.643  1.00  0.00           C
ATOM   1911  CA  PRO A 312      18.626  -5.864  -4.724  1.00  0.00           C
ATOM   1912  C   PRO A 312      17.109  -5.897  -4.387  1.00  0.00           C
ATOM   1913  O   PRO A 312      16.715  -6.076  -3.250  1.00  0.00           O
ATOM   1914  N   THR A 313      16.243  -5.645  -5.404  1.00  0.00           N
ATOM   1915  CA  THR A 313      14.746  -5.512  -5.197  1.00  0.00           C
ATOM   1916  CB  THR A 313      14.033  -4.997  -6.451  1.00  0.00           C
ATOM   1917  CG2 THR A 313      14.264  -5.940  -7.704  1.00  0.00           C
ATOM   1918  OG1 THR A 313      12.711  -4.678  -6.313  1.00  0.00           O
ATOM   1919  C   THR A 313      14.015  -6.801  -4.782  1.00  0.00           C
ATOM   1920  O   THR A 313      12.822  -6.849  -4.424  1.00  0.00           O
ATOM   1921  N   ALA A 314      14.697  -7.920  -4.568  1.00  0.00           N
ATOM   1922  CA  ALA A 314      14.262  -9.070  -3.796  1.00  0.00           C
ATOM   1923  CB  ALA A 314      15.338 -10.107  -4.019  1.00  0.00           C
ATOM   1924  C   ALA A 314      14.032  -8.622  -2.293  1.00  0.00           C
ATOM   1925  O   ALA A 314      13.150  -9.168  -1.651  1.00  0.00           O
ATOM   1926  N   VAL A 315      14.904  -7.638  -1.852  1.00  0.00           N
ATOM   1927  CA  VAL A 315      14.814  -7.056  -0.459  1.00  0.00           C
ATOM   1928  CB  VAL A 315      13.752  -5.955  -0.211  1.00  0.00           C
ATOM   1929  CG1 VAL A 315      13.996  -5.156   1.068  1.00  0.00           C
ATOM   1930  CG2 VAL A 315      13.654  -5.016  -1.392  1.00  0.00           C
ATOM   1931  C   VAL A 315      14.823  -8.160   0.612  1.00  0.00           C
ATOM   1932  O   VAL A 315      14.051  -8.195   1.553  1.00  0.00           O
ATOM   1933  N   LEU A 316      15.836  -9.017   0.501  1.00  0.00           N
ATOM   1934  CA  LEU A 316      16.065 -10.216   1.315  1.00  0.00           C
ATOM   1935  CB  LEU A 316      17.147 -10.982   0.519  1.00  0.00           C
ATOM   1936  CG  LEU A 316      17.726 -12.152   1.264  1.00  0.00           C
ATOM   1937  CD1 LEU A 316      17.069 -13.454   0.793  1.00  0.00           C
ATOM   1938  CD2 LEU A 316      19.215 -12.238   1.179  1.00  0.00           C
ATOM   1939  C   LEU A 316      16.494  -9.802   2.767  1.00  0.00           C
ATOM   1940  O   LEU A 316      17.489  -9.147   2.900  1.00  0.00           O
ATOM   1941  N   ARG A 317      15.747 -10.113   3.856  1.00  0.00           N
ATOM   1942  CA  ARG A 317      16.025  -9.696   5.209  1.00  0.00           C
ATOM   1943  CB  ARG A 317      14.760  -9.935   6.058  1.00  0.00           C
ATOM   1944  CG  ARG A 317      13.571  -9.060   5.630  1.00  0.00           C
ATOM   1945  CD  ARG A 317      13.736  -7.527   5.771  1.00  0.00           C
ATOM   1946  NE  ARG A 317      12.565  -6.730   5.350  1.00  0.00           N
ATOM   1947  CZ  ARG A 317      12.560  -5.522   4.797  1.00  0.00           C
ATOM   1948  NH1 ARG A 317      13.574  -4.767   4.587  1.00  0.00           N
ATOM   1949  NH2 ARG A 317      11.421  -5.087   4.444  1.00  0.00           N
ATOM   1950  C   ARG A 317      17.265 -10.534   5.661  1.00  0.00           C
ATOM   1951  O   ARG A 317      17.491 -11.682   5.169  1.00  0.00           O
ATOM   1952  N   PRO A 318      18.004 -10.060   6.673  1.00  0.00           N
ATOM   1953  CD  PRO A 318      17.967  -8.767   7.338  1.00  0.00           C
ATOM   1954  CG  PRO A 318      19.285  -8.580   8.116  1.00  0.00           C
ATOM   1955  CB  PRO A 318      19.726 -10.071   8.435  1.00  0.00           C
ATOM   1956  CA  PRO A 318      19.090 -10.888   7.243  1.00  0.00           C
ATOM   1957  C   PRO A 318      18.736 -12.347   7.569  1.00  0.00           C
ATOM   1958  O   PRO A 318      19.469 -13.268   7.179  1.00  0.00           O
ATOM   1959  N   TYR A 319      17.685 -12.627   8.291  1.00  0.00           N
ATOM   1960  CA  TYR A 319      17.088 -14.010   8.469  1.00  0.00           C
ATOM   1961  CB  TYR A 319      15.901 -13.957   9.350  1.00  0.00           C
ATOM   1962  CG  TYR A 319      14.558 -13.590   8.729  1.00  0.00           C
ATOM   1963  CD1 TYR A 319      14.099 -12.265   8.772  1.00  0.00           C
ATOM   1964  CE1 TYR A 319      12.849 -11.900   8.330  1.00  0.00           C
ATOM   1965  CZ  TYR A 319      12.050 -12.905   7.801  1.00  0.00           C
ATOM   1966  OH  TYR A 319      10.779 -12.575   7.500  1.00  0.00           O
ATOM   1967  CE2 TYR A 319      12.450 -14.267   7.712  1.00  0.00           C
ATOM   1968  CD2 TYR A 319      13.765 -14.534   8.113  1.00  0.00           C
ATOM   1969  C   TYR A 319      16.908 -14.880   7.135  1.00  0.00           C
ATOM   1970  O   TYR A 319      17.148 -16.062   7.155  1.00  0.00           O
ATOM   1971  N   GLN A 320      16.492 -14.244   6.070  1.00  0.00           N
ATOM   1972  CA  GLN A 320      16.249 -14.798   4.705  1.00  0.00           C
ATOM   1973  CB  GLN A 320      15.417 -13.774   3.960  1.00  0.00           C
ATOM   1974  CG  GLN A 320      14.085 -13.573   4.689  1.00  0.00           C
ATOM   1975  CD  GLN A 320      13.145 -12.425   4.166  1.00  0.00           C
ATOM   1976  OE1 GLN A 320      13.408 -11.649   3.283  1.00  0.00           O
ATOM   1977  NE2 GLN A 320      11.877 -12.330   4.582  1.00  0.00           N
ATOM   1978  C   GLN A 320      17.589 -15.160   4.097  1.00  0.00           C
ATOM   1979  O   GLN A 320      17.603 -16.171   3.391  1.00  0.00           O
ATOM   1980  N   GLU A 321      18.776 -14.541   4.456  1.00  0.00           N
ATOM   1981  CA  GLU A 321      20.100 -15.072   4.162  1.00  0.00           C
ATOM   1982  CB  GLU A 321      21.197 -13.983   4.179  1.00  0.00           C
ATOM   1983  CG  GLU A 321      22.656 -14.431   3.997  1.00  0.00           C
ATOM   1984  CD  GLU A 321      23.588 -13.266   4.251  1.00  0.00           C
ATOM   1985  OE1 GLU A 321      23.409 -12.212   3.647  1.00  0.00           O
ATOM   1986  OE2 GLU A 321      24.575 -13.527   4.991  1.00  0.00           O
ATOM   1987  C   GLU A 321      20.569 -16.114   5.261  1.00  0.00           C
ATOM   1988  O   GLU A 321      21.129 -17.213   4.891  1.00  0.00           O
ATOM   1989  N   LYS A 322      20.251 -15.904   6.530  1.00  0.00           N
ATOM   1990  CA  LYS A 322      20.501 -16.874   7.623  1.00  0.00           C
ATOM   1991  CB  LYS A 322      20.471 -16.182   8.994  1.00  0.00           C
ATOM   1992  CG  LYS A 322      21.475 -15.048   9.169  1.00  0.00           C
ATOM   1993  CD  LYS A 322      21.538 -14.580  10.692  1.00  0.00           C
ATOM   1994  CE  LYS A 322      22.718 -13.667  10.825  1.00  0.00           C
ATOM   1995  NZ  LYS A 322      22.824 -12.929  12.115  1.00  0.00           N
ATOM   1996  C   LYS A 322      19.747 -18.235   7.459  1.00  0.00           C
ATOM   1997  O   LYS A 322      20.208 -19.302   7.930  1.00  0.00           O
ATOM   1998  N   SER A 323      18.769 -18.145   6.528  1.00  0.00           N
ATOM   1999  CA  SER A 323      18.017 -19.319   6.186  1.00  0.00           C
ATOM   2000  CB  SER A 323      16.594 -19.076   5.587  1.00  0.00           C
ATOM   2001  OG  SER A 323      15.855 -18.156   6.283  1.00  0.00           O
ATOM   2002  C   SER A 323      18.821 -20.215   5.196  1.00  0.00           C
ATOM   2003  O   SER A 323      18.358 -21.303   5.068  1.00  0.00           O
ATOM   2004  N   LEU A 324      19.969 -19.801   4.575  1.00  0.00           N
ATOM   2005  CA  LEU A 324      20.692 -20.730   3.708  1.00  0.00           C
ATOM   2006  CB  LEU A 324      20.690 -19.919   2.342  1.00  0.00           C
ATOM   2007  CG  LEU A 324      19.323 -20.029   1.584  1.00  0.00           C
ATOM   2008  CD1 LEU A 324      19.345 -19.104   0.423  1.00  0.00           C
ATOM   2009  CD2 LEU A 324      18.914 -21.468   1.096  1.00  0.00           C
ATOM   2010  C   LEU A 324      22.045 -21.059   4.312  1.00  0.00           C
ATOM   2011  O   LEU A 324      22.775 -21.588   3.542  1.00  0.00           O
ATOM   2012  N   ARG A 325      22.380 -20.755   5.608  1.00  0.00           N
ATOM   2013  CA  ARG A 325      23.763 -21.019   6.058  1.00  0.00           C
ATOM   2014  CB  ARG A 325      23.988 -20.294   7.410  1.00  0.00           C
ATOM   2015  CG  ARG A 325      24.176 -18.750   7.268  1.00  0.00           C
ATOM   2016  CD  ARG A 325      24.482 -18.043   8.639  1.00  0.00           C
ATOM   2017  NE  ARG A 325      25.229 -16.808   8.609  1.00  0.00           N
ATOM   2018  CZ  ARG A 325      25.720 -16.367   9.776  1.00  0.00           C
ATOM   2019  NH1 ARG A 325      26.281 -17.100  10.676  1.00  0.00           N
ATOM   2020  NH2 ARG A 325      25.834 -15.041   9.873  1.00  0.00           N
ATOM   2021  C   ARG A 325      24.002 -22.507   6.156  1.00  0.00           C
ATOM   2022  O   ARG A 325      25.064 -22.878   5.787  1.00  0.00           O
ATOM   2023  N   LYS A 326      23.098 -23.343   6.677  1.00  0.00           N
ATOM   2024  CA  LYS A 326      23.308 -24.795   6.944  1.00  0.00           C
ATOM   2025  CB  LYS A 326      22.183 -25.222   7.855  1.00  0.00           C
ATOM   2026  CG  LYS A 326      22.374 -26.662   8.335  1.00  0.00           C
ATOM   2027  CD  LYS A 326      21.367 -27.062   9.438  1.00  0.00           C
ATOM   2028  CE  LYS A 326      21.404 -26.290  10.701  1.00  0.00           C
ATOM   2029  NZ  LYS A 326      20.141 -26.267  11.375  1.00  0.00           N
ATOM   2030  C   LYS A 326      23.191 -25.510   5.569  1.00  0.00           C
ATOM   2031  O   LYS A 326      23.700 -26.632   5.428  1.00  0.00           O
ATOM   2032  N   MET A 327      22.478 -24.962   4.567  1.00  0.00           N
ATOM   2033  CA  MET A 327      22.344 -25.445   3.198  1.00  0.00           C
ATOM   2034  CB  MET A 327      21.362 -24.575   2.280  1.00  0.00           C
ATOM   2035  CG  MET A 327      21.217 -25.261   0.931  1.00  0.00           C
ATOM   2036  SD  MET A 327      20.059 -24.323  -0.284  1.00  0.00           S
ATOM   2037  CE  MET A 327      20.017 -25.790  -1.476  1.00  0.00           C
ATOM   2038  C   MET A 327      23.734 -25.356   2.565  1.00  0.00           C
ATOM   2039  O   MET A 327      24.224 -26.307   1.988  1.00  0.00           O
ATOM   2040  N   PHE A 328      24.460 -24.281   2.851  1.00  0.00           N
ATOM   2041  CA  PHE A 328      25.851 -23.983   2.406  1.00  0.00           C
ATOM   2042  CB  PHE A 328      25.855 -22.647   1.636  1.00  0.00           C
ATOM   2043  CG  PHE A 328      24.651 -22.597   0.558  1.00  0.00           C
ATOM   2044  CD1 PHE A 328      24.483 -23.684  -0.328  1.00  0.00           C
ATOM   2045  CE1 PHE A 328      23.453 -23.622  -1.236  1.00  0.00           C
ATOM   2046  CZ  PHE A 328      22.629 -22.444  -1.399  1.00  0.00           C
ATOM   2047  CE2 PHE A 328      22.700 -21.415  -0.435  1.00  0.00           C
ATOM   2048  CD2 PHE A 328      23.738 -21.491   0.514  1.00  0.00           C
ATOM   2049  C   PHE A 328      26.959 -23.968   3.490  1.00  0.00           C
ATOM   2050  O   PHE A 328      27.952 -23.190   3.403  1.00  0.00           O
ATOM   2051  N   GLY A 329      26.848 -24.845   4.537  1.00  0.00           N
ATOM   2052  CA  GLY A 329      27.702 -24.781   5.713  1.00  0.00           C
ATOM   2053  C   GLY A 329      29.197 -25.007   5.427  1.00  0.00           C
ATOM   2054  O   GLY A 329      30.062 -24.219   5.827  1.00  0.00           O
ATOM   2055  N   ASN A 330      29.570 -26.058   4.703  1.00  0.00           N
ATOM   2056  CA  ASN A 330      30.905 -26.352   4.232  1.00  0.00           C
ATOM   2057  CB  ASN A 330      31.152 -27.804   4.417  1.00  0.00           C
ATOM   2058  CG  ASN A 330      30.526 -28.476   5.524  1.00  0.00           C
ATOM   2059  OD1 ASN A 330      30.540 -27.955   6.680  1.00  0.00           O
ATOM   2060  ND2 ASN A 330      30.123 -29.677   5.390  1.00  0.00           N
ATOM   2061  C   ASN A 330      30.982 -25.781   2.759  1.00  0.00           C
ATOM   2062  O   ASN A 330      31.674 -26.264   1.880  1.00  0.00           O
ATOM   2063  N   GLY A 331      30.191 -24.785   2.473  1.00  0.00           N
ATOM   2064  CA  GLY A 331      30.074 -24.092   1.170  1.00  0.00           C
ATOM   2065  C   GLY A 331      29.251 -24.863   0.086  1.00  0.00           C
ATOM   2066  O   GLY A 331      28.374 -24.230  -0.491  1.00  0.00           O
ATOM   2067  N   ARG A 332      29.505 -26.162  -0.016  1.00  0.00           N
ATOM   2068  CA  ARG A 332      28.897 -27.184  -0.818  1.00  0.00           C
ATOM   2069  CB  ARG A 332      29.645 -28.520  -0.537  1.00  0.00           C
ATOM   2070  CG  ARG A 332      31.143 -28.324  -0.832  1.00  0.00           C
ATOM   2071  CD  ARG A 332      31.932 -29.641  -0.713  1.00  0.00           C
ATOM   2072  NE  ARG A 332      32.119 -29.959   0.699  1.00  0.00           N
ATOM   2073  CZ  ARG A 332      33.122 -29.615   1.447  1.00  0.00           C
ATOM   2074  NH1 ARG A 332      34.136 -29.051   0.976  1.00  0.00           N
ATOM   2075  NH2 ARG A 332      33.067 -29.959   2.727  1.00  0.00           N
ATOM   2076  C   ARG A 332      27.365 -27.202  -0.486  1.00  0.00           C
ATOM   2077  O   ARG A 332      26.979 -27.192   0.686  1.00  0.00           O
ATOM   2078  N   ALA A 333      26.501 -27.368  -1.466  1.00  0.00           N
ATOM   2079  CA  ALA A 333      25.068 -27.498  -1.347  1.00  0.00           C
ATOM   2080  CB  ALA A 333      24.472 -27.296  -2.788  1.00  0.00           C
ATOM   2081  C   ALA A 333      24.590 -28.884  -0.810  1.00  0.00           C
ATOM   2082  O   ALA A 333      24.582 -29.879  -1.524  1.00  0.00           O
ATOM   2083  N   ARG A 334      24.196 -28.944   0.485  1.00  0.00           N
ATOM   2084  CA  ARG A 334      23.387 -30.023   1.178  1.00  0.00           C
ATOM   2085  CB  ARG A 334      23.448 -29.869   2.705  1.00  0.00           C
ATOM   2086  CG  ARG A 334      24.882 -30.251   3.321  1.00  0.00           C
ATOM   2087  CD  ARG A 334      24.988 -29.980   4.792  1.00  0.00           C
ATOM   2088  NE  ARG A 334      24.288 -31.079   5.503  1.00  0.00           N
ATOM   2089  CZ  ARG A 334      23.642 -31.004   6.591  1.00  0.00           C
ATOM   2090  NH1 ARG A 334      23.520 -29.934   7.250  1.00  0.00           N
ATOM   2091  NH2 ARG A 334      23.100 -32.090   7.053  1.00  0.00           N
ATOM   2092  C   ARG A 334      21.906 -29.919   0.741  1.00  0.00           C
ATOM   2093  O   ARG A 334      21.381 -28.868   0.682  1.00  0.00           O
ATOM   2094  N   SER A 335      21.245 -31.065   0.675  1.00  0.00           N
ATOM   2095  CA  SER A 335      19.768 -31.149   0.391  1.00  0.00           C
ATOM   2096  CB  SER A 335      19.410 -32.350  -0.534  1.00  0.00           C
ATOM   2097  OG  SER A 335      20.181 -32.306  -1.752  1.00  0.00           O
ATOM   2098  C   SER A 335      18.995 -31.309   1.733  1.00  0.00           C
ATOM   2099  O   SER A 335      19.440 -32.027   2.662  1.00  0.00           O
ATOM   2100  N   GLY A 336      17.763 -30.822   1.780  1.00  0.00           N
ATOM   2101  CA  GLY A 336      16.882 -30.915   2.905  1.00  0.00           C
ATOM   2102  C   GLY A 336      15.585 -30.053   2.772  1.00  0.00           C
ATOM   2103  O   GLY A 336      15.172 -29.538   1.695  1.00  0.00           O
ATOM   2104  N   VAL A 337      14.892 -29.760   3.893  1.00  0.00           N
ATOM   2105  CA  VAL A 337      13.702 -28.874   3.982  1.00  0.00           C
ATOM   2106  CB  VAL A 337      12.473 -29.668   4.418  1.00  0.00           C
ATOM   2107  CG1 VAL A 337      11.212 -28.751   4.589  1.00  0.00           C
ATOM   2108  CG2 VAL A 337      12.215 -30.876   3.435  1.00  0.00           C
ATOM   2109  C   VAL A 337      13.809 -27.626   4.778  1.00  0.00           C
ATOM   2110  O   VAL A 337      14.243 -27.697   5.899  1.00  0.00           O
ATOM   2111  N   ILE A 338      13.481 -26.511   4.108  1.00  0.00           N
ATOM   2112  CA  ILE A 338      13.318 -25.223   4.805  1.00  0.00           C
ATOM   2113  CB  ILE A 338      14.108 -24.072   4.031  1.00  0.00           C
ATOM   2114  CG2 ILE A 338      13.882 -22.592   4.491  1.00  0.00           C
ATOM   2115  CG1 ILE A 338      15.586 -24.500   4.052  1.00  0.00           C
ATOM   2116  CD1 ILE A 338      16.539 -23.511   3.348  1.00  0.00           C
ATOM   2117  C   ILE A 338      11.821 -24.848   5.064  1.00  0.00           C
ATOM   2118  O   ILE A 338      10.927 -25.243   4.302  1.00  0.00           O
ATOM   2119  N   VAL A 339      11.575 -24.171   6.217  1.00  0.00           N
ATOM   2120  CA  VAL A 339      10.267 -23.815   6.701  1.00  0.00           C
ATOM   2121  CB  VAL A 339       9.873 -24.701   7.898  1.00  0.00           C
ATOM   2122  CG1 VAL A 339       8.396 -24.741   8.155  1.00  0.00           C
ATOM   2123  CG2 VAL A 339      10.248 -26.193   7.706  1.00  0.00           C
ATOM   2124  C   VAL A 339      10.134 -22.301   6.912  1.00  0.00           C
ATOM   2125  O   VAL A 339      10.755 -21.753   7.862  1.00  0.00           O
ATOM   2126  N   LEU A 340       9.190 -21.681   6.190  1.00  0.00           N
ATOM   2127  CA  LEU A 340       8.826 -20.241   6.391  1.00  0.00           C
ATOM   2128  CB  LEU A 340       9.550 -19.463   5.370  1.00  0.00           C
ATOM   2129  CG  LEU A 340      11.066 -19.129   5.653  1.00  0.00           C
ATOM   2130  CD1 LEU A 340      11.742 -18.646   4.395  1.00  0.00           C
ATOM   2131  CD2 LEU A 340      11.193 -18.045   6.774  1.00  0.00           C
ATOM   2132  C   LEU A 340       7.266 -19.967   6.221  1.00  0.00           C
ATOM   2133  O   LEU A 340       6.684 -20.472   5.250  1.00  0.00           O
ATOM   2134  N   PRO A 341       6.660 -19.105   7.052  1.00  0.00           N
ATOM   2135  CD  PRO A 341       7.246 -18.353   8.203  1.00  0.00           C
ATOM   2136  CG  PRO A 341       6.247 -17.458   8.863  1.00  0.00           C
ATOM   2137  CB  PRO A 341       4.919 -18.028   8.335  1.00  0.00           C
ATOM   2138  CA  PRO A 341       5.258 -18.658   6.979  1.00  0.00           C
ATOM   2139  C   PRO A 341       5.039 -17.623   5.814  1.00  0.00           C
ATOM   2140  O   PRO A 341       5.939 -16.893   5.426  1.00  0.00           O
ATOM   2141  N   CYS A 342       3.756 -17.471   5.375  1.00  0.00           N
ATOM   2142  CA  CYS A 342       3.226 -16.249   4.832  1.00  0.00           C
ATOM   2143  CB  CYS A 342       1.664 -16.204   4.940  1.00  0.00           C
ATOM   2144  SG  CYS A 342       0.973 -14.629   4.192  1.00  0.00           S
ATOM   2145  C   CYS A 342       3.836 -14.917   5.462  1.00  0.00           C
ATOM   2146  O   CYS A 342       4.037 -14.869   6.644  1.00  0.00           O
ATOM   2147  N   GLY A 343       4.152 -13.947   4.636  1.00  0.00           N
ATOM   2148  CA  GLY A 343       4.844 -12.704   4.919  1.00  0.00           C
ATOM   2149  C   GLY A 343       6.291 -12.770   5.404  1.00  0.00           C
ATOM   2150  O   GLY A 343       6.789 -11.686   5.624  1.00  0.00           O
ATOM   2151  N   ALA A 344       6.917 -13.929   5.280  1.00  0.00           N
ATOM   2152  CA  ALA A 344       8.302 -14.099   5.764  1.00  0.00           C
ATOM   2153  CB  ALA A 344       8.276 -15.084   6.949  1.00  0.00           C
ATOM   2154  C   ALA A 344       9.374 -14.378   4.661  1.00  0.00           C
ATOM   2155  O   ALA A 344      10.525 -14.702   4.868  1.00  0.00           O
ATOM   2156  N   GLY A 345       8.894 -14.311   3.434  1.00  0.00           N
ATOM   2157  CA  GLY A 345       9.699 -14.478   2.326  1.00  0.00           C
ATOM   2158  C   GLY A 345       9.948 -15.945   1.949  1.00  0.00           C
ATOM   2159  O   GLY A 345      11.003 -16.168   1.426  1.00  0.00           O
ATOM   2160  N   LYS A 346       9.003 -16.891   2.113  1.00  0.00           N
ATOM   2161  CA  LYS A 346       9.244 -18.337   1.846  1.00  0.00           C
ATOM   2162  CB  LYS A 346       7.853 -18.996   2.007  1.00  0.00           C
ATOM   2163  CG  LYS A 346       7.885 -20.513   1.920  1.00  0.00           C
ATOM   2164  CD  LYS A 346       6.544 -21.049   1.325  1.00  0.00           C
ATOM   2165  CE  LYS A 346       5.324 -20.619   2.078  1.00  0.00           C
ATOM   2166  NZ  LYS A 346       4.212 -21.457   1.561  1.00  0.00           N
ATOM   2167  C   LYS A 346       9.944 -18.683   0.469  1.00  0.00           C
ATOM   2168  O   LYS A 346      11.096 -19.172   0.443  1.00  0.00           O
ATOM   2169  N   SER A 347       9.177 -18.435  -0.568  1.00  0.00           N
ATOM   2170  CA  SER A 347       9.519 -18.733  -1.973  1.00  0.00           C
ATOM   2171  CB  SER A 347       8.497 -18.280  -3.032  1.00  0.00           C
ATOM   2172  OG  SER A 347       7.187 -18.797  -2.700  1.00  0.00           O
ATOM   2173  C   SER A 347      10.782 -17.957  -2.338  1.00  0.00           C
ATOM   2174  O   SER A 347      11.641 -18.458  -3.055  1.00  0.00           O
ATOM   2175  N   LEU A 348      10.969 -16.744  -1.795  1.00  0.00           N
ATOM   2176  CA  LEU A 348      12.173 -15.977  -2.024  1.00  0.00           C
ATOM   2177  CB  LEU A 348      11.920 -14.610  -1.394  1.00  0.00           C
ATOM   2178  CG  LEU A 348      13.159 -13.812  -0.914  1.00  0.00           C
ATOM   2179  CD1 LEU A 348      13.975 -13.171  -2.048  1.00  0.00           C
ATOM   2180  CD2 LEU A 348      12.810 -12.797   0.197  1.00  0.00           C
ATOM   2181  C   LEU A 348      13.387 -16.691  -1.448  1.00  0.00           C
ATOM   2182  O   LEU A 348      14.408 -16.517  -2.075  1.00  0.00           O
ATOM   2183  N   VAL A 349      13.327 -17.422  -0.366  1.00  0.00           N
ATOM   2184  CA  VAL A 349      14.462 -18.158   0.056  1.00  0.00           C
ATOM   2185  CB  VAL A 349      14.391 -18.555   1.530  1.00  0.00           C
ATOM   2186  CG1 VAL A 349      15.449 -19.523   2.131  1.00  0.00           C
ATOM   2187  CG2 VAL A 349      14.345 -17.304   2.391  1.00  0.00           C
ATOM   2188  C   VAL A 349      14.956 -19.326  -0.834  1.00  0.00           C
ATOM   2189  O   VAL A 349      16.209 -19.627  -0.815  1.00  0.00           O
ATOM   2190  N   GLY A 350      13.999 -19.836  -1.669  1.00  0.00           N
ATOM   2191  CA  GLY A 350      14.338 -20.760  -2.784  1.00  0.00           C
ATOM   2192  C   GLY A 350      14.906 -19.993  -3.980  1.00  0.00           C
ATOM   2193  O   GLY A 350      15.904 -20.431  -4.531  1.00  0.00           O
ATOM   2194  N   VAL A 351      14.369 -18.791  -4.213  1.00  0.00           N
ATOM   2195  CA  VAL A 351      14.945 -17.881  -5.212  1.00  0.00           C
ATOM   2196  CB  VAL A 351      14.105 -16.595  -5.456  1.00  0.00           C
ATOM   2197  CG1 VAL A 351      14.756 -15.547  -6.351  1.00  0.00           C
ATOM   2198  CG2 VAL A 351      12.796 -16.951  -6.156  1.00  0.00           C
ATOM   2199  C   VAL A 351      16.370 -17.373  -4.784  1.00  0.00           C
ATOM   2200  O   VAL A 351      17.274 -17.426  -5.668  1.00  0.00           O
ATOM   2201  N   THR A 352      16.604 -17.118  -3.521  1.00  0.00           N
ATOM   2202  CA  THR A 352      17.989 -17.044  -2.932  1.00  0.00           C
ATOM   2203  CB  THR A 352      17.909 -16.507  -1.483  1.00  0.00           C
ATOM   2204  CG2 THR A 352      19.286 -15.991  -1.089  1.00  0.00           C
ATOM   2205  OG1 THR A 352      17.076 -15.374  -1.620  1.00  0.00           O
ATOM   2206  C   THR A 352      18.862 -18.306  -3.170  1.00  0.00           C
ATOM   2207  O   THR A 352      19.999 -18.204  -3.690  1.00  0.00           O
ATOM   2208  N   ALA A 353      18.313 -19.507  -2.870  1.00  0.00           N
ATOM   2209  CA  ALA A 353      19.057 -20.722  -3.168  1.00  0.00           C
ATOM   2210  CB  ALA A 353      18.304 -21.992  -2.723  1.00  0.00           C
ATOM   2211  C   ALA A 353      19.453 -20.853  -4.656  1.00  0.00           C
ATOM   2212  O   ALA A 353      20.643 -20.852  -4.940  1.00  0.00           O
ATOM   2213  N   ALA A 354      18.512 -20.772  -5.605  1.00  0.00           N
ATOM   2214  CA  ALA A 354      18.786 -20.867  -7.067  1.00  0.00           C
ATOM   2215  CB  ALA A 354      17.464 -20.900  -7.902  1.00  0.00           C
ATOM   2216  C   ALA A 354      19.824 -19.778  -7.469  1.00  0.00           C
ATOM   2217  O   ALA A 354      20.884 -20.159  -8.064  1.00  0.00           O
ATOM   2218  N   CYS A 355      19.721 -18.514  -7.072  1.00  0.00           N
ATOM   2219  CA  CYS A 355      20.753 -17.494  -7.447  1.00  0.00           C
ATOM   2220  CB  CYS A 355      20.289 -16.056  -7.240  1.00  0.00           C
ATOM   2221  SG  CYS A 355      18.623 -15.720  -7.874  1.00  0.00           S
ATOM   2222  C   CYS A 355      22.066 -17.664  -6.738  1.00  0.00           C
ATOM   2223  O   CYS A 355      23.048 -17.253  -7.346  1.00  0.00           O
ATOM   2224  N   THR A 356      22.160 -18.294  -5.528  1.00  0.00           N
ATOM   2225  CA  THR A 356      23.421 -18.689  -4.873  1.00  0.00           C
ATOM   2226  CB  THR A 356      23.183 -18.971  -3.416  1.00  0.00           C
ATOM   2227  CG2 THR A 356      24.566 -19.148  -2.735  1.00  0.00           C
ATOM   2228  OG1 THR A 356      22.612 -17.861  -2.724  1.00  0.00           O
ATOM   2229  C   THR A 356      24.183 -19.826  -5.561  1.00  0.00           C
ATOM   2230  O   THR A 356      25.392 -19.692  -5.766  1.00  0.00           O
ATOM   2231  N   VAL A 357      23.493 -20.890  -5.852  1.00  0.00           N
ATOM   2232  CA  VAL A 357      24.070 -22.063  -6.617  1.00  0.00           C
ATOM   2233  CB  VAL A 357      22.935 -23.211  -6.651  1.00  0.00           C
ATOM   2234  CG1 VAL A 357      23.285 -24.334  -7.613  1.00  0.00           C
ATOM   2235  CG2 VAL A 357      22.913 -23.806  -5.213  1.00  0.00           C
ATOM   2236  C   VAL A 357      24.632 -21.711  -7.985  1.00  0.00           C
ATOM   2237  O   VAL A 357      25.702 -22.167  -8.432  1.00  0.00           O
ATOM   2238  N   ARG A 358      23.872 -20.880  -8.735  1.00  0.00           N
ATOM   2239  CA  ARG A 358      24.304 -20.337 -10.003  1.00  0.00           C
ATOM   2240  CB  ARG A 358      25.502 -19.458  -9.709  1.00  0.00           C
ATOM   2241  CG  ARG A 358      25.620 -18.407 -10.827  1.00  0.00           C
ATOM   2242  CD  ARG A 358      26.798 -17.450 -10.672  1.00  0.00           C
ATOM   2243  NE  ARG A 358      26.552 -16.210  -9.942  1.00  0.00           N
ATOM   2244  CZ  ARG A 358      27.323 -15.553  -9.147  1.00  0.00           C
ATOM   2245  NH1 ARG A 358      28.573 -15.886  -8.916  1.00  0.00           N
ATOM   2246  NH2 ARG A 358      26.892 -14.436  -8.612  1.00  0.00           N
ATOM   2247  C   ARG A 358      24.358 -21.373 -11.142  1.00  0.00           C
ATOM   2248  O   ARG A 358      24.997 -21.199 -12.158  1.00  0.00           O
ATOM   2249  N   LYS A 359      23.769 -22.575 -10.911  1.00  0.00           N
ATOM   2250  CA  LYS A 359      23.555 -23.690 -11.903  1.00  0.00           C
ATOM   2251  CB  LYS A 359      24.006 -24.978 -11.228  1.00  0.00           C
ATOM   2252  CG  LYS A 359      25.387 -25.067 -10.682  1.00  0.00           C
ATOM   2253  CD  LYS A 359      26.593 -24.649 -11.534  1.00  0.00           C
ATOM   2254  CE  LYS A 359      27.854 -25.265 -10.915  1.00  0.00           C
ATOM   2255  NZ  LYS A 359      29.036 -24.878 -11.713  1.00  0.00           N
ATOM   2256  C   LYS A 359      22.115 -23.762 -12.378  1.00  0.00           C
ATOM   2257  O   LYS A 359      21.235 -23.201 -11.728  1.00  0.00           O
ATOM   2258  N   ARG A 360      21.866 -24.396 -13.500  1.00  0.00           N
ATOM   2259  CA  ARG A 360      20.497 -24.717 -14.060  1.00  0.00           C
ATOM   2260  CB  ARG A 360      20.805 -25.566 -15.289  1.00  0.00           C
ATOM   2261  CG  ARG A 360      19.434 -26.092 -15.822  1.00  0.00           C
ATOM   2262  CD  ARG A 360      19.518 -26.751 -17.243  1.00  0.00           C
ATOM   2263  NE  ARG A 360      20.483 -27.904 -17.244  1.00  0.00           N
ATOM   2264  CZ  ARG A 360      20.770 -28.573 -18.348  1.00  0.00           C
ATOM   2265  NH1 ARG A 360      21.607 -29.511 -18.382  1.00  0.00           N
ATOM   2266  NH2 ARG A 360      20.235 -28.275 -19.457  1.00  0.00           N
ATOM   2267  C   ARG A 360      19.648 -25.477 -12.972  1.00  0.00           C
ATOM   2268  O   ARG A 360      20.154 -26.273 -12.190  1.00  0.00           O
ATOM   2269  N   CYS A 361      18.348 -25.053 -12.901  1.00  0.00           N
ATOM   2270  CA  CYS A 361      17.559 -25.266 -11.669  1.00  0.00           C
ATOM   2271  CB  CYS A 361      17.570 -23.846 -10.975  1.00  0.00           C
ATOM   2272  SG  CYS A 361      16.337 -23.847  -9.615  1.00  0.00           S
ATOM   2273  C   CYS A 361      16.116 -25.676 -12.004  1.00  0.00           C
ATOM   2274  O   CYS A 361      15.523 -25.086 -12.941  1.00  0.00           O
ATOM   2275  N   LEU A 362      15.571 -26.678 -11.318  1.00  0.00           N
ATOM   2276  CA  LEU A 362      14.185 -27.184 -11.438  1.00  0.00           C
ATOM   2277  CB  LEU A 362      14.316 -28.692 -11.659  1.00  0.00           C
ATOM   2278  CG  LEU A 362      13.431 -29.168 -12.775  1.00  0.00           C
ATOM   2279  CD1 LEU A 362      13.631 -30.762 -12.899  1.00  0.00           C
ATOM   2280  CD2 LEU A 362      11.973 -28.943 -12.475  1.00  0.00           C
ATOM   2281  C   LEU A 362      13.349 -26.720 -10.265  1.00  0.00           C
ATOM   2282  O   LEU A 362      13.651 -27.048  -9.100  1.00  0.00           O
ATOM   2283  N   VAL A 363      12.144 -26.173 -10.594  1.00  0.00           N
ATOM   2284  CA  VAL A 363      11.069 -25.925  -9.609  1.00  0.00           C
ATOM   2285  CB  VAL A 363      10.717 -24.451  -9.629  1.00  0.00           C
ATOM   2286  CG1 VAL A 363       9.594 -24.189  -8.576  1.00  0.00           C
ATOM   2287  CG2 VAL A 363      11.947 -23.544  -9.370  1.00  0.00           C
ATOM   2288  C   VAL A 363       9.999 -26.922  -9.917  1.00  0.00           C
ATOM   2289  O   VAL A 363       9.318 -26.927 -10.925  1.00  0.00           O
ATOM   2290  N   LEU A 364       9.692 -27.645  -8.799  1.00  0.00           N
ATOM   2291  CA  LEU A 364       8.394 -28.452  -8.784  1.00  0.00           C
ATOM   2292  CB  LEU A 364       8.704 -29.936  -8.496  1.00  0.00           C
ATOM   2293  CG  LEU A 364       9.590 -30.678  -9.530  1.00  0.00           C
ATOM   2294  CD1 LEU A 364       9.759 -32.244  -9.364  1.00  0.00           C
ATOM   2295  CD2 LEU A 364       9.033 -30.391 -10.923  1.00  0.00           C
ATOM   2296  C   LEU A 364       7.468 -27.926  -7.671  1.00  0.00           C
ATOM   2297  O   LEU A 364       7.959 -27.776  -6.513  1.00  0.00           O
ATOM   2298  N   GLY A 365       6.131 -27.665  -7.988  1.00  0.00           N
ATOM   2299  CA  GLY A 365       5.100 -27.675  -6.926  1.00  0.00           C
ATOM   2300  C   GLY A 365       3.817 -28.542  -7.198  1.00  0.00           C
ATOM   2301  O   GLY A 365       3.562 -29.173  -8.249  1.00  0.00           O
ATOM   2302  N   ASN A 366       2.930 -28.518  -6.215  1.00  0.00           N
ATOM   2303  CA  ASN A 366       1.623 -29.267  -6.164  1.00  0.00           C
ATOM   2304  CB  ASN A 366       1.264 -29.446  -4.638  1.00  0.00           C
ATOM   2305  CG  ASN A 366       0.008 -30.304  -4.435  1.00  0.00           C
ATOM   2306  OD1 ASN A 366      -0.900 -30.444  -5.218  1.00  0.00           O
ATOM   2307  ND2 ASN A 366      -0.096 -31.054  -3.338  1.00  0.00           N
ATOM   2308  C   ASN A 366       0.529 -28.540  -6.985  1.00  0.00           C
ATOM   2309  O   ASN A 366      -0.199 -29.129  -7.846  1.00  0.00           O
ATOM   2310  N   SER A 367       0.368 -27.277  -6.640  1.00  0.00           N
ATOM   2311  CA  SER A 367      -0.510 -26.288  -7.294  1.00  0.00           C
ATOM   2312  CB  SER A 367      -0.731 -25.087  -6.426  1.00  0.00           C
ATOM   2313  OG  SER A 367      -1.517 -24.012  -7.016  1.00  0.00           O
ATOM   2314  C   SER A 367       0.211 -25.764  -8.579  1.00  0.00           C
ATOM   2315  O   SER A 367       1.348 -25.347  -8.535  1.00  0.00           O
ATOM   2316  N   ALA A 368      -0.606 -25.674  -9.608  1.00  0.00           N
ATOM   2317  CA  ALA A 368      -0.423 -24.919 -10.828  1.00  0.00           C
ATOM   2318  CB  ALA A 368      -1.657 -25.282 -11.685  1.00  0.00           C
ATOM   2319  C   ALA A 368      -0.446 -23.439 -10.686  1.00  0.00           C
ATOM   2320  O   ALA A 368       0.236 -22.716 -11.470  1.00  0.00           O
ATOM   2321  N   VAL A 369      -1.104 -22.858  -9.665  1.00  0.00           N
ATOM   2322  CA  VAL A 369      -0.967 -21.480  -9.251  1.00  0.00           C
ATOM   2323  CB  VAL A 369      -2.019 -20.992  -8.189  1.00  0.00           C
ATOM   2324  CG1 VAL A 369      -1.883 -19.408  -8.016  1.00  0.00           C
ATOM   2325  CG2 VAL A 369      -3.482 -21.285  -8.406  1.00  0.00           C
ATOM   2326  C   VAL A 369       0.447 -21.169  -8.829  1.00  0.00           C
ATOM   2327  O   VAL A 369       1.002 -20.231  -9.368  1.00  0.00           O
ATOM   2328  N   SER A 370       0.875 -21.888  -7.826  1.00  0.00           N
ATOM   2329  CA  SER A 370       2.154 -21.686  -7.238  1.00  0.00           C
ATOM   2330  CB  SER A 370       2.378 -22.690  -6.130  1.00  0.00           C
ATOM   2331  OG  SER A 370       3.491 -22.388  -5.271  1.00  0.00           O
ATOM   2332  C   SER A 370       3.254 -21.805  -8.264  1.00  0.00           C
ATOM   2333  O   SER A 370       4.165 -20.943  -8.255  1.00  0.00           O
ATOM   2334  N   VAL A 371       3.154 -22.659  -9.225  1.00  0.00           N
ATOM   2335  CA  VAL A 371       4.062 -22.648 -10.458  1.00  0.00           C
ATOM   2336  CB  VAL A 371       3.646 -23.781 -11.364  1.00  0.00           C
ATOM   2337  CG1 VAL A 371       3.917 -23.808 -12.877  1.00  0.00           C
ATOM   2338  CG2 VAL A 371       4.215 -25.151 -10.824  1.00  0.00           C
ATOM   2339  C   VAL A 371       4.144 -21.333 -11.294  1.00  0.00           C
ATOM   2340  O   VAL A 371       5.209 -20.872 -11.661  1.00  0.00           O
ATOM   2341  N   GLU A 372       2.978 -20.801 -11.611  1.00  0.00           N
ATOM   2342  CA  GLU A 372       2.886 -19.458 -12.297  1.00  0.00           C
ATOM   2343  CB  GLU A 372       1.380 -19.159 -12.672  1.00  0.00           C
ATOM   2344  CG  GLU A 372       1.104 -17.751 -13.246  1.00  0.00           C
ATOM   2345  CD  GLU A 372       1.517 -17.734 -14.754  1.00  0.00           C
ATOM   2346  OE1 GLU A 372       0.975 -16.810 -15.438  1.00  0.00           O
ATOM   2347  OE2 GLU A 372       2.294 -18.580 -15.349  1.00  0.00           O
ATOM   2348  C   GLU A 372       3.395 -18.342 -11.404  1.00  0.00           C
ATOM   2349  O   GLU A 372       3.965 -17.341 -11.886  1.00  0.00           O
ATOM   2350  N   GLN A 373       3.284 -18.461 -10.081  1.00  0.00           N
ATOM   2351  CA  GLN A 373       3.773 -17.534  -9.025  1.00  0.00           C
ATOM   2352  CB  GLN A 373       2.937 -17.728  -7.722  1.00  0.00           C
ATOM   2353  CG  GLN A 373       3.337 -16.915  -6.510  1.00  0.00           C
ATOM   2354  CD  GLN A 373       3.119 -15.340  -6.714  1.00  0.00           C
ATOM   2355  OE1 GLN A 373       2.824 -14.846  -7.782  1.00  0.00           O
ATOM   2356  NE2 GLN A 373       3.165 -14.566  -5.660  1.00  0.00           N
ATOM   2357  C   GLN A 373       5.281 -17.604  -8.843  1.00  0.00           C
ATOM   2358  O   GLN A 373       6.028 -16.649  -8.731  1.00  0.00           O
ATOM   2359  N   TRP A 374       5.895 -18.764  -8.918  1.00  0.00           N
ATOM   2360  CA  TRP A 374       7.284 -18.969  -9.103  1.00  0.00           C
ATOM   2361  CB  TRP A 374       7.628 -20.478  -9.145  1.00  0.00           C
ATOM   2362  CG  TRP A 374       7.700 -21.220  -7.781  1.00  0.00           C
ATOM   2363  CD1 TRP A 374       6.875 -22.278  -7.447  1.00  0.00           C
ATOM   2364  NE1 TRP A 374       7.156 -22.659  -6.132  1.00  0.00           N
ATOM   2365  CE2 TRP A 374       8.316 -22.084  -5.678  1.00  0.00           C
ATOM   2366  CZ2 TRP A 374       9.044 -22.190  -4.510  1.00  0.00           C
ATOM   2367  CH2 TRP A 374      10.194 -21.392  -4.256  1.00  0.00           C
ATOM   2368  CZ3 TRP A 374      10.664 -20.523  -5.321  1.00  0.00           C
ATOM   2369  CE3 TRP A 374       9.841 -20.315  -6.490  1.00  0.00           C
ATOM   2370  CD2 TRP A 374       8.701 -21.106  -6.706  1.00  0.00           C
ATOM   2371  C   TRP A 374       7.873 -18.383 -10.428  1.00  0.00           C
ATOM   2372  O   TRP A 374       8.850 -17.695 -10.313  1.00  0.00           O
ATOM   2373  N   LYS A 375       7.129 -18.471 -11.515  1.00  0.00           N
ATOM   2374  CA  LYS A 375       7.523 -17.880 -12.825  1.00  0.00           C
ATOM   2375  CB  LYS A 375       6.739 -18.409 -13.988  1.00  0.00           C
ATOM   2376  CG  LYS A 375       7.284 -18.053 -15.319  1.00  0.00           C
ATOM   2377  CD  LYS A 375       6.311 -18.142 -16.461  1.00  0.00           C
ATOM   2378  CE  LYS A 375       6.650 -17.046 -17.505  1.00  0.00           C
ATOM   2379  NZ  LYS A 375       5.673 -17.244 -18.648  1.00  0.00           N
ATOM   2380  C   LYS A 375       7.583 -16.367 -12.695  1.00  0.00           C
ATOM   2381  O   LYS A 375       8.547 -15.775 -13.114  1.00  0.00           O
ATOM   2382  N   ALA A 376       6.573 -15.780 -12.039  1.00  0.00           N
ATOM   2383  CA  ALA A 376       6.445 -14.386 -11.673  1.00  0.00           C
ATOM   2384  CB  ALA A 376       5.070 -14.186 -11.001  1.00  0.00           C
ATOM   2385  C   ALA A 376       7.535 -13.899 -10.652  1.00  0.00           C
ATOM   2386  O   ALA A 376       8.067 -12.810 -10.936  1.00  0.00           O
ATOM   2387  N   GLN A 377       7.908 -14.606  -9.560  1.00  0.00           N
ATOM   2388  CA  GLN A 377       8.985 -14.174  -8.664  1.00  0.00           C
ATOM   2389  CB  GLN A 377       9.086 -14.990  -7.381  1.00  0.00           C
ATOM   2390  CG  GLN A 377       7.942 -14.866  -6.381  1.00  0.00           C
ATOM   2391  CD  GLN A 377       7.367 -16.162  -5.717  1.00  0.00           C
ATOM   2392  OE1 GLN A 377       7.828 -17.248  -6.005  1.00  0.00           O
ATOM   2393  NE2 GLN A 377       6.514 -16.130  -4.734  1.00  0.00           N
ATOM   2394  C   GLN A 377      10.384 -14.232  -9.370  1.00  0.00           C
ATOM   2395  O   GLN A 377      11.084 -13.267  -9.220  1.00  0.00           O
ATOM   2396  N   PHE A 378      10.700 -15.328 -10.083  1.00  0.00           N
ATOM   2397  CA  PHE A 378      11.982 -15.456 -10.714  1.00  0.00           C
ATOM   2398  CB  PHE A 378      12.275 -16.862 -11.349  1.00  0.00           C
ATOM   2399  CG  PHE A 378      12.772 -17.917 -10.349  1.00  0.00           C
ATOM   2400  CD1 PHE A 378      14.142 -18.002 -10.086  1.00  0.00           C
ATOM   2401  CE1 PHE A 378      14.646 -18.878  -9.113  1.00  0.00           C
ATOM   2402  CZ  PHE A 378      13.747 -19.711  -8.453  1.00  0.00           C
ATOM   2403  CE2 PHE A 378      12.441 -19.841  -8.904  1.00  0.00           C
ATOM   2404  CD2 PHE A 378      11.929 -18.952  -9.790  1.00  0.00           C
ATOM   2405  C   PHE A 378      12.214 -14.348 -11.767  1.00  0.00           C
ATOM   2406  O   PHE A 378      13.289 -13.780 -11.653  1.00  0.00           O
ATOM   2407  N   LYS A 379      11.320 -14.090 -12.750  1.00  0.00           N
ATOM   2408  CA  LYS A 379      11.298 -12.913 -13.660  1.00  0.00           C
ATOM   2409  CB  LYS A 379       9.917 -12.981 -14.398  1.00  0.00           C
ATOM   2410  CG  LYS A 379      10.092 -13.916 -15.652  1.00  0.00           C
ATOM   2411  CD  LYS A 379       8.822 -14.215 -16.419  1.00  0.00           C
ATOM   2412  CE  LYS A 379       8.384 -12.863 -17.064  1.00  0.00           C
ATOM   2413  NZ  LYS A 379       7.140 -13.018 -17.841  1.00  0.00           N
ATOM   2414  C   LYS A 379      11.421 -11.585 -12.903  1.00  0.00           C
ATOM   2415  O   LYS A 379      12.058 -10.652 -13.420  1.00  0.00           O
ATOM   2416  N   MET A 380      10.876 -11.464 -11.704  1.00  0.00           N
ATOM   2417  CA  MET A 380      10.889 -10.229 -10.927  1.00  0.00           C
ATOM   2418  CB  MET A 380      10.000 -10.290  -9.698  1.00  0.00           C
ATOM   2419  CG  MET A 380       9.627  -8.872  -9.301  1.00  0.00           C
ATOM   2420  SD  MET A 380       8.552  -8.063 -10.521  1.00  0.00           S
ATOM   2421  CE  MET A 380       9.652  -6.903 -11.447  1.00  0.00           C
ATOM   2422  C   MET A 380      12.358  -9.941 -10.434  1.00  0.00           C
ATOM   2423  O   MET A 380      12.747  -8.768 -10.345  1.00  0.00           O
ATOM   2424  N   TRP A 381      13.062 -10.995 -10.007  1.00  0.00           N
ATOM   2425  CA  TRP A 381      14.277 -10.796  -9.144  1.00  0.00           C
ATOM   2426  CB  TRP A 381      13.865 -11.356  -7.771  1.00  0.00           C
ATOM   2427  CG  TRP A 381      12.668 -10.805  -7.124  1.00  0.00           C
ATOM   2428  CD1 TRP A 381      12.292  -9.531  -7.171  1.00  0.00           C
ATOM   2429  NE1 TRP A 381      11.182  -9.323  -6.361  1.00  0.00           N
ATOM   2430  CE2 TRP A 381      10.920 -10.450  -5.651  1.00  0.00           C
ATOM   2431  CZ2 TRP A 381       9.922 -10.817  -4.727  1.00  0.00           C
ATOM   2432  CH2 TRP A 381       9.794 -12.176  -4.328  1.00  0.00           C
ATOM   2433  CZ3 TRP A 381      10.784 -13.121  -4.743  1.00  0.00           C
ATOM   2434  CE3 TRP A 381      11.752 -12.772  -5.626  1.00  0.00           C
ATOM   2435  CD2 TRP A 381      11.803 -11.453  -6.199  1.00  0.00           C
ATOM   2436  C   TRP A 381      15.659 -11.364  -9.580  1.00  0.00           C
ATOM   2437  O   TRP A 381      16.687 -10.880  -9.103  1.00  0.00           O
ATOM   2438  N   SER A 382      15.659 -12.370 -10.444  1.00  0.00           N
ATOM   2439  CA  SER A 382      16.834 -13.285 -10.653  1.00  0.00           C
ATOM   2440  CB  SER A 382      16.329 -14.673 -10.768  1.00  0.00           C
ATOM   2441  OG  SER A 382      15.774 -14.950 -12.038  1.00  0.00           O
ATOM   2442  C   SER A 382      17.888 -13.019 -11.746  1.00  0.00           C
ATOM   2443  O   SER A 382      18.803 -13.809 -11.941  1.00  0.00           O
ATOM   2444  N   THR A 383      17.777 -11.916 -12.513  1.00  0.00           N
ATOM   2445  CA  THR A 383      18.679 -11.532 -13.658  1.00  0.00           C
ATOM   2446  CB  THR A 383      20.148 -11.240 -13.335  1.00  0.00           C
ATOM   2447  CG2 THR A 383      21.076 -10.554 -14.339  1.00  0.00           C
ATOM   2448  OG1 THR A 383      20.065 -10.295 -12.211  1.00  0.00           O
ATOM   2449  C   THR A 383      18.649 -12.423 -14.875  1.00  0.00           C
ATOM   2450  O   THR A 383      18.805 -11.983 -16.017  1.00  0.00           O
ATOM   2451  N   ILE A 384      18.552 -13.721 -14.659  1.00  0.00           N
ATOM   2452  CA  ILE A 384      18.510 -14.709 -15.821  1.00  0.00           C
ATOM   2453  CB  ILE A 384      18.463 -16.197 -15.300  1.00  0.00           C
ATOM   2454  CG2 ILE A 384      17.054 -16.556 -14.779  1.00  0.00           C
ATOM   2455  CG1 ILE A 384      18.827 -17.339 -16.333  1.00  0.00           C
ATOM   2456  CD1 ILE A 384      20.220 -17.439 -16.848  1.00  0.00           C
ATOM   2457  C   ILE A 384      17.374 -14.407 -16.860  1.00  0.00           C
ATOM   2458  O   ILE A 384      16.201 -14.117 -16.487  1.00  0.00           O
ATOM   2459  N   ASP A 385      17.712 -14.428 -18.168  1.00  0.00           N
ATOM   2460  CA  ASP A 385      16.784 -13.965 -19.194  1.00  0.00           C
ATOM   2461  CB  ASP A 385      17.488 -14.260 -20.568  1.00  0.00           C
ATOM   2462  CG  ASP A 385      16.648 -13.593 -21.664  1.00  0.00           C
ATOM   2463  OD1 ASP A 385      16.929 -12.442 -21.915  1.00  0.00           O
ATOM   2464  OD2 ASP A 385      15.907 -14.341 -22.323  1.00  0.00           O
ATOM   2465  C   ASP A 385      15.391 -14.545 -19.103  1.00  0.00           C
ATOM   2466  O   ASP A 385      15.251 -15.771 -18.925  1.00  0.00           O
ATOM   2467  N   ASP A 386      14.354 -13.689 -19.154  1.00  0.00           N
ATOM   2468  CA  ASP A 386      12.995 -14.088 -19.022  1.00  0.00           C
ATOM   2469  CB  ASP A 386      12.052 -12.865 -18.866  1.00  0.00           C
ATOM   2470  CG  ASP A 386      11.947 -11.854 -20.032  1.00  0.00           C
ATOM   2471  OD1 ASP A 386      12.671 -12.028 -21.071  1.00  0.00           O
ATOM   2472  OD2 ASP A 386      11.026 -10.998 -19.902  1.00  0.00           O
ATOM   2473  C   ASP A 386      12.532 -15.074 -20.102  1.00  0.00           C
ATOM   2474  O   ASP A 386      11.393 -15.509 -20.075  1.00  0.00           O
ATOM   2475  N   SER A 387      13.228 -15.287 -21.164  1.00  0.00           N
ATOM   2476  CA  SER A 387      12.832 -16.327 -22.108  1.00  0.00           C
ATOM   2477  CB  SER A 387      13.423 -15.980 -23.454  1.00  0.00           C
ATOM   2478  OG  SER A 387      14.802 -16.156 -23.573  1.00  0.00           O
ATOM   2479  C   SER A 387      13.273 -17.698 -21.575  1.00  0.00           C
ATOM   2480  O   SER A 387      12.517 -18.647 -21.807  1.00  0.00           O
ATOM   2481  N   GLN A 388      14.427 -17.850 -20.945  1.00  0.00           N
ATOM   2482  CA  GLN A 388      14.969 -19.048 -20.325  1.00  0.00           C
ATOM   2483  CB  GLN A 388      16.473 -18.769 -20.079  1.00  0.00           C
ATOM   2484  CG  GLN A 388      17.307 -18.644 -21.383  1.00  0.00           C
ATOM   2485  CD  GLN A 388      17.141 -20.050 -22.067  1.00  0.00           C
ATOM   2486  OE1 GLN A 388      16.596 -20.145 -23.134  1.00  0.00           O
ATOM   2487  NE2 GLN A 388      17.640 -21.033 -21.393  1.00  0.00           N
ATOM   2488  C   GLN A 388      14.309 -19.526 -19.036  1.00  0.00           C
ATOM   2489  O   GLN A 388      14.502 -20.677 -18.685  1.00  0.00           O
ATOM   2490  N   ILE A 389      13.548 -18.690 -18.273  1.00  0.00           N
ATOM   2491  CA  ILE A 389      12.490 -19.145 -17.221  1.00  0.00           C
ATOM   2492  CB  ILE A 389      12.224 -17.993 -16.217  1.00  0.00           C
ATOM   2493  CG2 ILE A 389      11.061 -18.450 -15.285  1.00  0.00           C
ATOM   2494  CG1 ILE A 389      13.486 -17.646 -15.369  1.00  0.00           C
ATOM   2495  CD1 ILE A 389      13.519 -16.135 -15.095  1.00  0.00           C
ATOM   2496  C   ILE A 389      11.246 -19.759 -17.806  1.00  0.00           C
ATOM   2497  O   ILE A 389      10.466 -19.067 -18.424  1.00  0.00           O
ATOM   2498  N   CYS A 390      10.930 -21.068 -17.817  1.00  0.00           N
ATOM   2499  CA  CYS A 390       9.812 -21.609 -18.588  1.00  0.00           C
ATOM   2500  CB  CYS A 390      10.416 -22.560 -19.660  1.00  0.00           C
ATOM   2501  SG  CYS A 390      11.223 -21.649 -21.092  1.00  0.00           S
ATOM   2502  C   CYS A 390       8.869 -22.443 -17.724  1.00  0.00           C
ATOM   2503  O   CYS A 390       9.235 -23.454 -17.129  1.00  0.00           O
ATOM   2504  N   ARG A 391       7.625 -21.980 -17.634  1.00  0.00           N
ATOM   2505  CA  ARG A 391       6.515 -22.793 -17.073  1.00  0.00           C
ATOM   2506  CB  ARG A 391       5.314 -21.862 -16.844  1.00  0.00           C
ATOM   2507  CG  ARG A 391       4.010 -22.593 -16.620  1.00  0.00           C
ATOM   2508  CD  ARG A 391       2.843 -21.579 -16.393  1.00  0.00           C
ATOM   2509  NE  ARG A 391       1.544 -22.122 -16.650  1.00  0.00           N
ATOM   2510  CZ  ARG A 391       0.477 -21.442 -16.704  1.00  0.00           C
ATOM   2511  NH1 ARG A 391       0.393 -20.182 -16.297  1.00  0.00           N
ATOM   2512  NH2 ARG A 391      -0.624 -21.929 -17.293  1.00  0.00           N
ATOM   2513  C   ARG A 391       6.222 -23.987 -17.921  1.00  0.00           C
ATOM   2514  O   ARG A 391       6.177 -23.910 -19.147  1.00  0.00           O
ATOM   2515  N   PHE A 392       6.069 -25.156 -17.294  1.00  0.00           N
ATOM   2516  CA  PHE A 392       5.799 -26.432 -17.974  1.00  0.00           C
ATOM   2517  CB  PHE A 392       7.111 -27.308 -17.829  1.00  0.00           C
ATOM   2518  CG  PHE A 392       7.008 -28.702 -18.440  1.00  0.00           C
ATOM   2519  CD1 PHE A 392       6.042 -29.122 -19.400  1.00  0.00           C
ATOM   2520  CE1 PHE A 392       5.953 -30.413 -19.986  1.00  0.00           C
ATOM   2521  CZ  PHE A 392       6.818 -31.384 -19.456  1.00  0.00           C
ATOM   2522  CE2 PHE A 392       7.681 -31.083 -18.456  1.00  0.00           C
ATOM   2523  CD2 PHE A 392       7.861 -29.747 -17.935  1.00  0.00           C
ATOM   2524  C   PHE A 392       4.634 -27.112 -17.346  1.00  0.00           C
ATOM   2525  O   PHE A 392       4.680 -28.054 -16.631  1.00  0.00           O
ATOM   2526  N   THR A 393       3.476 -26.601 -17.809  1.00  0.00           N
ATOM   2527  CA  THR A 393       2.096 -27.124 -17.586  1.00  0.00           C
ATOM   2528  CB  THR A 393       1.252 -26.142 -16.678  1.00  0.00           C
ATOM   2529  CG2 THR A 393       2.026 -25.774 -15.407  1.00  0.00           C
ATOM   2530  OG1 THR A 393       1.020 -24.900 -17.262  1.00  0.00           O
ATOM   2531  C   THR A 393       1.359 -27.353 -18.829  1.00  0.00           C
ATOM   2532  O   THR A 393       1.816 -27.033 -19.946  1.00  0.00           O
ATOM   2533  N   SER A 394       0.277 -28.084 -18.727  1.00  0.00           N
ATOM   2534  CA  SER A 394      -0.520 -28.647 -19.819  1.00  0.00           C
ATOM   2535  CB  SER A 394      -1.683 -29.488 -19.428  1.00  0.00           C
ATOM   2536  OG  SER A 394      -2.581 -28.613 -18.678  1.00  0.00           O
ATOM   2537  C   SER A 394      -1.052 -27.560 -20.828  1.00  0.00           C
ATOM   2538  O   SER A 394      -1.562 -27.853 -21.894  1.00  0.00           O
ATOM   2539  N   ASP A 395      -0.971 -26.288 -20.410  1.00  0.00           N
ATOM   2540  CA  ASP A 395      -1.448 -25.157 -21.236  1.00  0.00           C
ATOM   2541  CB  ASP A 395      -2.738 -24.724 -20.452  1.00  0.00           C
ATOM   2542  CG  ASP A 395      -2.403 -24.212 -19.012  1.00  0.00           C
ATOM   2543  OD1 ASP A 395      -1.301 -24.280 -18.461  1.00  0.00           O
ATOM   2544  OD2 ASP A 395      -3.402 -23.817 -18.368  1.00  0.00           O
ATOM   2545  C   ASP A 395      -0.504 -24.027 -21.452  1.00  0.00           C
ATOM   2546  O   ASP A 395      -0.993 -22.912 -21.764  1.00  0.00           O
ATOM   2547  N   ALA A 396       0.832 -24.215 -21.143  1.00  0.00           N
ATOM   2548  CA  ALA A 396       1.803 -23.131 -20.952  1.00  0.00           C
ATOM   2549  CB  ALA A 396       3.009 -23.754 -20.189  1.00  0.00           C
ATOM   2550  C   ALA A 396       2.132 -22.590 -22.309  1.00  0.00           C
ATOM   2551  O   ALA A 396       2.394 -23.354 -23.213  1.00  0.00           O
ATOM   2552  N   LYS A 397       2.351 -21.270 -22.437  1.00  0.00           N
ATOM   2553  CA  LYS A 397       2.857 -20.564 -23.658  1.00  0.00           C
ATOM   2554  CB  LYS A 397       2.432 -19.032 -23.659  1.00  0.00           C
ATOM   2555  CG  LYS A 397       0.893 -18.818 -23.545  1.00  0.00           C
ATOM   2556  CD  LYS A 397       0.061 -19.759 -24.381  1.00  0.00           C
ATOM   2557  CE  LYS A 397      -1.351 -19.108 -24.544  1.00  0.00           C
ATOM   2558  NZ  LYS A 397      -2.452 -19.838 -25.175  1.00  0.00           N
ATOM   2559  C   LYS A 397       4.414 -20.613 -23.835  1.00  0.00           C
ATOM   2560  O   LYS A 397       4.858 -20.140 -24.887  1.00  0.00           O
ATOM   2561  N   ASP A 398       5.126 -21.018 -22.784  1.00  0.00           N
ATOM   2562  CA  ASP A 398       6.572 -20.935 -22.763  1.00  0.00           C
ATOM   2563  CB  ASP A 398       7.154 -20.882 -21.345  1.00  0.00           C
ATOM   2564  CG  ASP A 398       6.810 -19.643 -20.544  1.00  0.00           C
ATOM   2565  OD1 ASP A 398       6.686 -18.518 -21.143  1.00  0.00           O
ATOM   2566  OD2 ASP A 398       6.609 -19.789 -19.324  1.00  0.00           O
ATOM   2567  C   ASP A 398       7.176 -22.110 -23.577  1.00  0.00           C
ATOM   2568  O   ASP A 398       6.441 -22.882 -24.140  1.00  0.00           O
ATOM   2569  N   LYS A 399       8.503 -22.181 -23.666  1.00  0.00           N
ATOM   2570  CA  LYS A 399       9.197 -23.204 -24.492  1.00  0.00           C
ATOM   2571  CB  LYS A 399       9.797 -22.547 -25.785  1.00  0.00           C
ATOM   2572  CG  LYS A 399       8.868 -22.382 -27.057  1.00  0.00           C
ATOM   2573  CD  LYS A 399       9.383 -21.545 -28.174  1.00  0.00           C
ATOM   2574  CE  LYS A 399       9.810 -20.081 -27.854  1.00  0.00           C
ATOM   2575  NZ  LYS A 399       9.556 -19.114 -28.922  1.00  0.00           N
ATOM   2576  C   LYS A 399      10.294 -23.859 -23.631  1.00  0.00           C
ATOM   2577  O   LYS A 399      11.493 -23.478 -23.731  1.00  0.00           O
ATOM   2578  N   PRO A 400       9.951 -24.756 -22.726  1.00  0.00           N
ATOM   2579  CD  PRO A 400       8.551 -25.321 -22.503  1.00  0.00           C
ATOM   2580  CG  PRO A 400       8.822 -26.527 -21.656  1.00  0.00           C
ATOM   2581  CB  PRO A 400      10.044 -26.294 -20.847  1.00  0.00           C
ATOM   2582  CA  PRO A 400      10.857 -25.413 -21.784  1.00  0.00           C
ATOM   2583  C   PRO A 400      11.989 -26.245 -22.444  1.00  0.00           C
ATOM   2584  O   PRO A 400      13.014 -26.349 -21.761  1.00  0.00           O
ATOM   2585  N   ILE A 401      11.861 -26.733 -23.632  1.00  0.00           N
ATOM   2586  CA  ILE A 401      12.971 -27.598 -24.179  1.00  0.00           C
ATOM   2587  CB  ILE A 401      12.574 -28.520 -25.386  1.00  0.00           C
ATOM   2588  CG2 ILE A 401      13.733 -29.368 -25.890  1.00  0.00           C
ATOM   2589  CG1 ILE A 401      11.383 -29.463 -24.999  1.00  0.00           C
ATOM   2590  CD1 ILE A 401      10.755 -30.106 -26.218  1.00  0.00           C
ATOM   2591  C   ILE A 401      14.154 -26.637 -24.464  1.00  0.00           C
ATOM   2592  O   ILE A 401      14.153 -25.878 -25.463  1.00  0.00           O
ATOM   2593  N   GLY A 402      15.115 -26.598 -23.546  1.00  0.00           N
ATOM   2594  CA  GLY A 402      16.249 -25.686 -23.539  1.00  0.00           C
ATOM   2595  C   GLY A 402      16.389 -24.716 -22.318  1.00  0.00           C
ATOM   2596  O   GLY A 402      17.282 -23.906 -22.285  1.00  0.00           O
ATOM   2597  N   CYS A 403      15.461 -24.737 -21.389  1.00  0.00           N
ATOM   2598  CA  CYS A 403      15.326 -23.728 -20.363  1.00  0.00           C
ATOM   2599  CB  CYS A 403      13.883 -23.736 -19.847  1.00  0.00           C
ATOM   2600  SG  CYS A 403      13.439 -25.299 -18.934  1.00  0.00           S
ATOM   2601  C   CYS A 403      16.392 -23.874 -19.338  1.00  0.00           C
ATOM   2602  O   CYS A 403      17.007 -24.868 -19.178  1.00  0.00           O
ATOM   2603  N   SER A 404      16.561 -22.772 -18.513  1.00  0.00           N
ATOM   2604  CA  SER A 404      17.519 -22.683 -17.441  1.00  0.00           C
ATOM   2605  CB  SER A 404      18.562 -21.545 -17.592  1.00  0.00           C
ATOM   2606  OG  SER A 404      19.002 -21.665 -18.929  1.00  0.00           O
ATOM   2607  C   SER A 404      16.870 -22.697 -16.058  1.00  0.00           C
ATOM   2608  O   SER A 404      17.561 -22.960 -15.111  1.00  0.00           O
ATOM   2609  N   VAL A 405      15.563 -22.399 -16.037  1.00  0.00           N
ATOM   2610  CA  VAL A 405      14.680 -22.748 -14.987  1.00  0.00           C
ATOM   2611  CB  VAL A 405      14.517 -21.573 -13.963  1.00  0.00           C
ATOM   2612  CG1 VAL A 405      13.949 -22.142 -12.700  1.00  0.00           C
ATOM   2613  CG2 VAL A 405      15.729 -20.782 -13.655  1.00  0.00           C
ATOM   2614  C   VAL A 405      13.383 -23.368 -15.560  1.00  0.00           C
ATOM   2615  O   VAL A 405      12.524 -22.655 -16.153  1.00  0.00           O
ATOM   2616  N   ALA A 406      13.270 -24.705 -15.435  1.00  0.00           N
ATOM   2617  CA  ALA A 406      12.017 -25.446 -15.638  1.00  0.00           C
ATOM   2618  CB  ALA A 406      12.377 -26.966 -15.816  1.00  0.00           C
ATOM   2619  C   ALA A 406      11.186 -25.199 -14.414  1.00  0.00           C
ATOM   2620  O   ALA A 406      11.602 -25.497 -13.238  1.00  0.00           O
ATOM   2621  N   ILE A 407       9.965 -24.808 -14.614  1.00  0.00           N
ATOM   2622  CA  ILE A 407       8.924 -24.609 -13.564  1.00  0.00           C
ATOM   2623  CB  ILE A 407       8.487 -23.148 -13.329  1.00  0.00           C
ATOM   2624  CG2 ILE A 407       7.572 -23.160 -12.134  1.00  0.00           C
ATOM   2625  CG1 ILE A 407       9.698 -22.214 -13.081  1.00  0.00           C
ATOM   2626  CD1 ILE A 407       9.516 -20.742 -12.685  1.00  0.00           C
ATOM   2627  C   ILE A 407       7.723 -25.604 -13.807  1.00  0.00           C
ATOM   2628  O   ILE A 407       6.896 -25.141 -14.596  1.00  0.00           O
ATOM   2629  N   SER A 408       7.583 -26.766 -13.199  1.00  0.00           N
ATOM   2630  CA  SER A 408       6.502 -27.723 -13.560  1.00  0.00           C
ATOM   2631  CB  SER A 408       7.077 -29.004 -14.186  1.00  0.00           C
ATOM   2632  OG  SER A 408       6.168 -29.782 -14.931  1.00  0.00           O
ATOM   2633  C   SER A 408       5.748 -28.084 -12.254  1.00  0.00           C
ATOM   2634  O   SER A 408       6.241 -27.785 -11.156  1.00  0.00           O
ATOM   2635  N   THR A 409       4.517 -28.700 -12.385  1.00  0.00           N
ATOM   2636  CA  THR A 409       3.839 -29.457 -11.306  1.00  0.00           C
ATOM   2637  CB  THR A 409       2.296 -29.457 -11.484  1.00  0.00           C
ATOM   2638  CG2 THR A 409       1.729 -28.043 -11.636  1.00  0.00           C
ATOM   2639  OG1 THR A 409       1.920 -30.229 -12.531  1.00  0.00           O
ATOM   2640  C   THR A 409       4.342 -30.874 -11.140  1.00  0.00           C
ATOM   2641  O   THR A 409       4.952 -31.536 -12.012  1.00  0.00           O
ATOM   2642  N   TYR A 410       4.225 -31.412  -9.898  1.00  0.00           N
ATOM   2643  CA  TYR A 410       4.651 -32.849  -9.731  1.00  0.00           C
ATOM   2644  CB  TYR A 410       4.366 -33.253  -8.295  1.00  0.00           C
ATOM   2645  CG  TYR A 410       5.007 -32.458  -7.051  1.00  0.00           C
ATOM   2646  CD1 TYR A 410       6.391 -32.600  -6.814  1.00  0.00           C
ATOM   2647  CE1 TYR A 410       6.985 -31.948  -5.732  1.00  0.00           C
ATOM   2648  CZ  TYR A 410       6.191 -31.230  -4.820  1.00  0.00           C
ATOM   2649  OH  TYR A 410       6.773 -30.723  -3.725  1.00  0.00           O
ATOM   2650  CE2 TYR A 410       4.765 -31.150  -4.968  1.00  0.00           C
ATOM   2651  CD2 TYR A 410       4.194 -31.782  -6.081  1.00  0.00           C
ATOM   2652  C   TYR A 410       3.745 -33.729 -10.726  1.00  0.00           C
ATOM   2653  O   TYR A 410       4.344 -34.643 -11.213  1.00  0.00           O
ATOM   2654  N   SER A 411       2.431 -33.521 -10.826  1.00  0.00           N
ATOM   2655  CA  SER A 411       1.486 -34.321 -11.674  1.00  0.00           C
ATOM   2656  CB  SER A 411       0.197 -33.569 -11.697  1.00  0.00           C
ATOM   2657  OG  SER A 411      -0.844 -34.340 -12.304  1.00  0.00           O
ATOM   2658  C   SER A 411       1.961 -34.514 -13.136  1.00  0.00           C
ATOM   2659  O   SER A 411       1.779 -35.632 -13.651  1.00  0.00           O
ATOM   2660  N   MET A 412       2.524 -33.498 -13.794  1.00  0.00           N
ATOM   2661  CA  MET A 412       3.204 -33.614 -15.100  1.00  0.00           C
ATOM   2662  CB  MET A 412       3.695 -32.276 -15.645  1.00  0.00           C
ATOM   2663  CG  MET A 412       4.480 -32.173 -17.012  1.00  0.00           C
ATOM   2664  SD  MET A 412       3.632 -32.944 -18.427  1.00  0.00           S
ATOM   2665  CE  MET A 412       2.433 -31.609 -18.781  1.00  0.00           C
ATOM   2666  C   MET A 412       4.306 -34.720 -15.185  1.00  0.00           C
ATOM   2667  O   MET A 412       4.469 -35.324 -16.209  1.00  0.00           O
ATOM   2668  N   LEU A 413       5.048 -34.878 -14.093  1.00  0.00           N
ATOM   2669  CA  LEU A 413       5.880 -36.055 -13.967  1.00  0.00           C
ATOM   2670  CB  LEU A 413       7.027 -35.760 -13.053  1.00  0.00           C
ATOM   2671  CG  LEU A 413       8.055 -34.673 -13.483  1.00  0.00           C
ATOM   2672  CD1 LEU A 413       7.489 -33.238 -13.433  1.00  0.00           C
ATOM   2673  CD2 LEU A 413       9.257 -34.776 -12.607  1.00  0.00           C
ATOM   2674  C   LEU A 413       5.164 -37.333 -13.410  1.00  0.00           C
ATOM   2675  O   LEU A 413       5.612 -38.382 -13.743  1.00  0.00           O
ATOM   2676  N   GLY A 414       4.152 -37.124 -12.565  1.00  0.00           N
ATOM   2677  CA  GLY A 414       3.426 -38.111 -11.869  1.00  0.00           C
ATOM   2678  C   GLY A 414       2.377 -38.890 -12.653  1.00  0.00           C
ATOM   2679  O   GLY A 414       1.697 -39.700 -11.990  1.00  0.00           O
ATOM   2680  N   HIE A 415       2.202 -38.838 -13.995  1.00  0.00           N
ATOM   2681  CA  HIE A 415       1.349 -39.646 -14.892  1.00  0.00           C
ATOM   2682  CB  HIE A 415       1.518 -39.419 -16.411  1.00  0.00           C
ATOM   2683  CG  HIE A 415       1.076 -38.031 -16.786  1.00  0.00           C
ATOM   2684  ND1 HIE A 415       1.852 -36.892 -16.605  1.00  0.00           N
ATOM   2685  CE1 HIE A 415       1.416 -36.015 -17.501  1.00  0.00           C
ATOM   2686  NE2 HIE A 415       0.306 -36.524 -18.140  1.00  0.00           N
ATOM   2687  CD2 HIE A 415       0.192 -37.825 -17.771  1.00  0.00           C
ATOM   2688  C   HIE A 415       1.580 -41.180 -14.740  1.00  0.00           C
ATOM   2689  O   HIE A 415       2.647 -41.765 -14.933  1.00  0.00           O
ATOM   2690  N   THR A 416       0.510 -41.923 -14.451  1.00  0.00           N
ATOM   2691  CA  THR A 416       0.468 -43.346 -14.653  1.00  0.00           C
ATOM   2692  CB  THR A 416      -0.149 -44.070 -13.499  1.00  0.00           C
ATOM   2693  CG2 THR A 416      -1.617 -43.873 -13.306  1.00  0.00           C
ATOM   2694  OG1 THR A 416       0.023 -45.451 -13.449  1.00  0.00           O
ATOM   2695  C   THR A 416      -0.182 -43.704 -15.975  1.00  0.00           C
ATOM   2696  O   THR A 416       0.200 -44.721 -16.491  1.00  0.00           O
ATOM   2697  N   THR A 417      -1.035 -42.880 -16.580  1.00  0.00           N
ATOM   2698  CA  THR A 417      -1.516 -42.971 -17.972  1.00  0.00           C
ATOM   2699  CB  THR A 417      -2.669 -42.021 -18.227  1.00  0.00           C
ATOM   2700  CG2 THR A 417      -2.354 -40.557 -18.486  1.00  0.00           C
ATOM   2701  OG1 THR A 417      -3.412 -42.516 -19.319  1.00  0.00           O
ATOM   2702  C   THR A 417      -0.367 -42.829 -18.990  1.00  0.00           C
ATOM   2703  O   THR A 417       0.752 -42.468 -18.623  1.00  0.00           O
ATOM   2704  N   LYS A 418      -0.672 -43.031 -20.290  1.00  0.00           N
ATOM   2705  CA  LYS A 418       0.227 -42.560 -21.378  1.00  0.00           C
ATOM   2706  CB  LYS A 418       0.039 -43.313 -22.735  1.00  0.00           C
ATOM   2707  CG  LYS A 418       0.963 -42.805 -23.914  1.00  0.00           C
ATOM   2708  CD  LYS A 418       2.441 -42.918 -23.571  1.00  0.00           C
ATOM   2709  CE  LYS A 418       3.316 -42.802 -24.873  1.00  0.00           C
ATOM   2710  NZ  LYS A 418       4.700 -43.060 -24.541  1.00  0.00           N
ATOM   2711  C   LYS A 418       0.159 -41.098 -21.549  1.00  0.00           C
ATOM   2712  O   LYS A 418      -0.830 -40.553 -22.077  1.00  0.00           O
ATOM   2713  N   ARG A 419       1.109 -40.323 -21.013  1.00  0.00           N
ATOM   2714  CA  ARG A 419       1.318 -38.853 -21.207  1.00  0.00           C
ATOM   2715  CB  ARG A 419       2.645 -38.478 -20.461  1.00  0.00           C
ATOM   2716  CG  ARG A 419       2.943 -36.945 -20.568  1.00  0.00           C
ATOM   2717  CD  ARG A 419       4.347 -36.572 -20.186  1.00  0.00           C
ATOM   2718  NE  ARG A 419       4.736 -36.782 -18.802  1.00  0.00           N
ATOM   2719  CZ  ARG A 419       5.174 -37.920 -18.234  1.00  0.00           C
ATOM   2720  NH1 ARG A 419       5.445 -38.990 -18.929  1.00  0.00           N
ATOM   2721  NH2 ARG A 419       5.338 -37.911 -16.909  1.00  0.00           N
ATOM   2722  C   ARG A 419       1.253 -38.529 -22.722  1.00  0.00           C
ATOM   2723  O   ARG A 419       1.808 -39.227 -23.579  1.00  0.00           O
ATOM   2724  N   SER A 420       0.649 -37.396 -23.050  1.00  0.00           N
ATOM   2725  CA  SER A 420       0.456 -36.864 -24.469  1.00  0.00           C
ATOM   2726  CB  SER A 420      -0.476 -35.645 -24.527  1.00  0.00           C
ATOM   2727  OG  SER A 420      -1.706 -35.898 -23.839  1.00  0.00           O
ATOM   2728  C   SER A 420       1.755 -36.539 -25.028  1.00  0.00           C
ATOM   2729  O   SER A 420       2.587 -35.968 -24.300  1.00  0.00           O
ATOM   2730  N   TRP A 421       1.916 -36.952 -26.337  1.00  0.00           N
ATOM   2731  CA  TRP A 421       3.156 -37.017 -27.069  1.00  0.00           C
ATOM   2732  CB  TRP A 421       2.791 -37.182 -28.540  1.00  0.00           C
ATOM   2733  CG  TRP A 421       3.831 -37.227 -29.518  1.00  0.00           C
ATOM   2734  CD1 TRP A 421       4.404 -38.346 -30.070  1.00  0.00           C
ATOM   2735  NE1 TRP A 421       5.423 -38.026 -30.944  1.00  0.00           N
ATOM   2736  CE2 TRP A 421       5.415 -36.635 -31.141  1.00  0.00           C
ATOM   2737  CZ2 TRP A 421       6.110 -35.792 -32.017  1.00  0.00           C
ATOM   2738  CH2 TRP A 421       5.786 -34.408 -31.971  1.00  0.00           C
ATOM   2739  CZ3 TRP A 421       5.003 -33.861 -30.925  1.00  0.00           C
ATOM   2740  CE3 TRP A 421       4.346 -34.729 -30.045  1.00  0.00           C
ATOM   2741  CD2 TRP A 421       4.470 -36.120 -30.184  1.00  0.00           C
ATOM   2742  C   TRP A 421       4.141 -35.743 -27.002  1.00  0.00           C
ATOM   2743  O   TRP A 421       5.344 -35.906 -27.124  1.00  0.00           O
ATOM   2744  N   GLU A 422       3.552 -34.541 -26.837  1.00  0.00           N
ATOM   2745  CA  GLU A 422       4.369 -33.257 -26.635  1.00  0.00           C
ATOM   2746  CB  GLU A 422       3.458 -32.040 -26.985  1.00  0.00           C
ATOM   2747  CG  GLU A 422       4.154 -30.696 -26.877  1.00  0.00           C
ATOM   2748  CD  GLU A 422       5.305 -30.517 -27.823  1.00  0.00           C
ATOM   2749  OE1 GLU A 422       5.414 -31.300 -28.830  1.00  0.00           O
ATOM   2750  OE2 GLU A 422       6.109 -29.589 -27.661  1.00  0.00           O
ATOM   2751  C   GLU A 422       4.906 -33.089 -25.279  1.00  0.00           C
ATOM   2752  O   GLU A 422       6.034 -32.685 -25.095  1.00  0.00           O
ATOM   2753  N   ALA A 423       4.050 -33.193 -24.307  1.00  0.00           N
ATOM   2754  CA  ALA A 423       4.346 -33.398 -22.896  1.00  0.00           C
ATOM   2755  CB  ALA A 423       3.032 -33.658 -22.089  1.00  0.00           C
ATOM   2756  C   ALA A 423       5.343 -34.604 -22.669  1.00  0.00           C
ATOM   2757  O   ALA A 423       6.400 -34.381 -22.062  1.00  0.00           O
ATOM   2758  N   GLU A 424       5.163 -35.764 -23.247  1.00  0.00           N
ATOM   2759  CA  GLU A 424       6.148 -36.775 -23.357  1.00  0.00           C
ATOM   2760  CB  GLU A 424       5.515 -37.960 -24.119  1.00  0.00           C
ATOM   2761  CG  GLU A 424       6.078 -39.349 -23.970  1.00  0.00           C
ATOM   2762  CD  GLU A 424       5.850 -39.919 -22.590  1.00  0.00           C
ATOM   2763  OE1 GLU A 424       5.651 -41.195 -22.590  1.00  0.00           O
ATOM   2764  OE2 GLU A 424       5.745 -39.176 -21.603  1.00  0.00           O
ATOM   2765  C   GLU A 424       7.405 -36.293 -24.079  1.00  0.00           C
ATOM   2766  O   GLU A 424       8.520 -36.680 -23.772  1.00  0.00           O
ATOM   2767  N   ARG A 425       7.299 -35.400 -25.076  1.00  0.00           N
ATOM   2768  CA  ARG A 425       8.490 -34.853 -25.813  1.00  0.00           C
ATOM   2769  CB  ARG A 425       8.095 -34.148 -27.135  1.00  0.00           C
ATOM   2770  CG  ARG A 425       9.266 -33.766 -28.082  1.00  0.00           C
ATOM   2771  CD  ARG A 425       8.606 -33.157 -29.370  1.00  0.00           C
ATOM   2772  NE  ARG A 425       8.245 -31.711 -29.134  1.00  0.00           N
ATOM   2773  CZ  ARG A 425       9.051 -30.650 -29.103  1.00  0.00           C
ATOM   2774  NH1 ARG A 425      10.301 -30.721 -29.452  1.00  0.00           N
ATOM   2775  NH2 ARG A 425       8.540 -29.456 -28.955  1.00  0.00           N
ATOM   2776  C   ARG A 425       9.385 -33.989 -24.925  1.00  0.00           C
ATOM   2777  O   ARG A 425      10.567 -34.256 -24.951  1.00  0.00           O
ATOM   2778  N   VAL A 426       8.812 -33.048 -24.177  1.00  0.00           N
ATOM   2779  CA  VAL A 426       9.525 -32.383 -23.106  1.00  0.00           C
ATOM   2780  CB  VAL A 426       8.638 -31.375 -22.364  1.00  0.00           C
ATOM   2781  CG1 VAL A 426       9.432 -30.354 -21.560  1.00  0.00           C
ATOM   2782  CG2 VAL A 426       7.790 -30.550 -23.249  1.00  0.00           C
ATOM   2783  C   VAL A 426      10.087 -33.330 -22.079  1.00  0.00           C
ATOM   2784  O   VAL A 426      11.082 -33.021 -21.460  1.00  0.00           O
ATOM   2785  N   MET A 427       9.324 -34.397 -21.696  1.00  0.00           N
ATOM   2786  CA  MET A 427       9.749 -35.288 -20.588  1.00  0.00           C
ATOM   2787  CB  MET A 427       8.612 -36.248 -20.254  1.00  0.00           C
ATOM   2788  CG  MET A 427       8.819 -37.005 -18.881  1.00  0.00           C
ATOM   2789  SD  MET A 427       9.055 -35.971 -17.476  1.00  0.00           S
ATOM   2790  CE  MET A 427       7.530 -34.959 -17.485  1.00  0.00           C
ATOM   2791  C   MET A 427      10.992 -35.979 -20.974  1.00  0.00           C
ATOM   2792  O   MET A 427      11.900 -36.119 -20.212  1.00  0.00           O
ATOM   2793  N   GLU A 428      11.115 -36.352 -22.291  1.00  0.00           N
ATOM   2794  CA  GLU A 428      12.321 -36.967 -22.800  1.00  0.00           C
ATOM   2795  CB  GLU A 428      11.970 -37.737 -24.153  1.00  0.00           C
ATOM   2796  CG  GLU A 428      13.092 -38.686 -24.646  1.00  0.00           C
ATOM   2797  CD  GLU A 428      12.905 -39.513 -25.927  1.00  0.00           C
ATOM   2798  OE1 GLU A 428      13.623 -40.516 -26.238  1.00  0.00           O
ATOM   2799  OE2 GLU A 428      11.824 -39.257 -26.545  1.00  0.00           O
ATOM   2800  C   GLU A 428      13.491 -35.999 -22.903  1.00  0.00           C
ATOM   2801  O   GLU A 428      14.627 -36.465 -22.968  1.00  0.00           O
ATOM   2802  N   TRP A 429      13.374 -34.683 -22.947  1.00  0.00           N
ATOM   2803  CA  TRP A 429      14.425 -33.769 -22.600  1.00  0.00           C
ATOM   2804  CB  TRP A 429      14.066 -32.344 -23.140  1.00  0.00           C
ATOM   2805  CG  TRP A 429      15.129 -31.311 -22.949  1.00  0.00           C
ATOM   2806  CD1 TRP A 429      16.189 -31.122 -23.738  1.00  0.00           C
ATOM   2807  NE1 TRP A 429      16.843 -30.038 -23.278  1.00  0.00           N
ATOM   2808  CE2 TRP A 429      16.237 -29.368 -22.243  1.00  0.00           C
ATOM   2809  CZ2 TRP A 429      16.631 -28.283 -21.424  1.00  0.00           C
ATOM   2810  CH2 TRP A 429      15.841 -28.011 -20.256  1.00  0.00           C
ATOM   2811  CZ3 TRP A 429      14.739 -28.859 -19.986  1.00  0.00           C
ATOM   2812  CE3 TRP A 429      14.388 -29.893 -20.821  1.00  0.00           C
ATOM   2813  CD2 TRP A 429      15.135 -30.243 -21.962  1.00  0.00           C
ATOM   2814  C   TRP A 429      14.705 -33.660 -21.095  1.00  0.00           C
ATOM   2815  O   TRP A 429      15.799 -33.941 -20.646  1.00  0.00           O
ATOM   2816  N   LEU A 430      13.703 -33.527 -20.251  1.00  0.00           N
ATOM   2817  CA  LEU A 430      13.865 -33.272 -18.823  1.00  0.00           C
ATOM   2818  CB  LEU A 430      12.442 -32.983 -18.236  1.00  0.00           C
ATOM   2819  CG  LEU A 430      12.445 -32.315 -16.837  1.00  0.00           C
ATOM   2820  CD1 LEU A 430      12.490 -30.772 -17.084  1.00  0.00           C
ATOM   2821  CD2 LEU A 430      11.171 -32.638 -16.059  1.00  0.00           C
ATOM   2822  C   LEU A 430      14.627 -34.376 -18.056  1.00  0.00           C
ATOM   2823  O   LEU A 430      15.469 -34.114 -17.210  1.00  0.00           O
ATOM   2824  N   LYS A 431      14.224 -35.628 -18.344  1.00  0.00           N
ATOM   2825  CA  LYS A 431      14.874 -36.797 -17.921  1.00  0.00           C
ATOM   2826  CB  LYS A 431      14.006 -38.008 -18.429  1.00  0.00           C
ATOM   2827  CG  LYS A 431      14.352 -39.351 -17.607  1.00  0.00           C
ATOM   2828  CD  LYS A 431      13.479 -40.507 -17.998  1.00  0.00           C
ATOM   2829  CE  LYS A 431      13.709 -41.109 -19.420  1.00  0.00           C
ATOM   2830  NZ  LYS A 431      14.708 -42.209 -19.469  1.00  0.00           N
ATOM   2831  C   LYS A 431      16.356 -36.815 -18.401  1.00  0.00           C
ATOM   2832  O   LYS A 431      17.235 -37.338 -17.705  1.00  0.00           O
ATOM   2833  N   THR A 432      16.723 -36.219 -19.560  1.00  0.00           N
ATOM   2834  CA  THR A 432      18.065 -36.501 -20.107  1.00  0.00           C
ATOM   2835  CB  THR A 432      17.954 -36.471 -21.646  1.00  0.00           C
ATOM   2836  CG2 THR A 432      19.248 -36.755 -22.312  1.00  0.00           C
ATOM   2837  OG1 THR A 432      17.047 -37.497 -22.076  1.00  0.00           O
ATOM   2838  C   THR A 432      19.076 -35.460 -19.615  1.00  0.00           C
ATOM   2839  O   THR A 432      20.267 -35.808 -19.532  1.00  0.00           O
ATOM   2840  N   GLN A 433      18.692 -34.266 -19.306  1.00  0.00           N
ATOM   2841  CA  GLN A 433      19.491 -33.227 -18.694  1.00  0.00           C
ATOM   2842  CB  GLN A 433      18.789 -31.855 -18.892  1.00  0.00           C
ATOM   2843  CG  GLN A 433      18.443 -31.518 -20.354  1.00  0.00           C
ATOM   2844  CD  GLN A 433      19.621 -31.403 -21.285  1.00  0.00           C
ATOM   2845  OE1 GLN A 433      20.582 -30.743 -20.939  1.00  0.00           O
ATOM   2846  NE2 GLN A 433      19.630 -32.157 -22.366  1.00  0.00           N
ATOM   2847  C   GLN A 433      19.716 -33.551 -17.210  1.00  0.00           C
ATOM   2848  O   GLN A 433      19.135 -34.382 -16.598  1.00  0.00           O
ATOM   2849  N   GLU A 434      20.614 -32.765 -16.589  1.00  0.00           N
ATOM   2850  CA  GLU A 434      20.876 -32.684 -15.119  1.00  0.00           C
ATOM   2851  CB  GLU A 434      22.297 -33.303 -14.818  1.00  0.00           C
ATOM   2852  CG  GLU A 434      23.481 -32.317 -14.866  1.00  0.00           C
ATOM   2853  CD  GLU A 434      23.708 -31.699 -16.249  1.00  0.00           C
ATOM   2854  OE1 GLU A 434      24.392 -32.333 -17.063  1.00  0.00           O
ATOM   2855  OE2 GLU A 434      23.301 -30.580 -16.420  1.00  0.00           O
ATOM   2856  C   GLU A 434      20.666 -31.193 -14.518  1.00  0.00           C
ATOM   2857  O   GLU A 434      20.634 -30.220 -15.228  1.00  0.00           O
ATOM   2858  N   TRP A 435      20.598 -31.135 -13.136  1.00  0.00           N
ATOM   2859  CA  TRP A 435      19.957 -30.039 -12.425  1.00  0.00           C
ATOM   2860  CB  TRP A 435      18.445 -30.395 -12.239  1.00  0.00           C
ATOM   2861  CG  TRP A 435      17.625 -30.460 -13.451  1.00  0.00           C
ATOM   2862  CD1 TRP A 435      17.376 -31.610 -14.105  1.00  0.00           C
ATOM   2863  NE1 TRP A 435      16.740 -31.318 -15.307  1.00  0.00           N
ATOM   2864  CE2 TRP A 435      16.543 -29.930 -15.505  1.00  0.00           C
ATOM   2865  CZ2 TRP A 435      15.985 -29.183 -16.501  1.00  0.00           C
ATOM   2866  CH2 TRP A 435      15.994 -27.777 -16.421  1.00  0.00           C
ATOM   2867  CZ3 TRP A 435      16.509 -27.209 -15.253  1.00  0.00           C
ATOM   2868  CE3 TRP A 435      17.085 -28.038 -14.241  1.00  0.00           C
ATOM   2869  CD2 TRP A 435      17.131 -29.415 -14.301  1.00  0.00           C
ATOM   2870  C   TRP A 435      20.782 -29.712 -11.202  1.00  0.00           C
ATOM   2871  O   TRP A 435      20.841 -30.473 -10.271  1.00  0.00           O
ATOM   2872  N   GLY A 436      21.458 -28.569 -11.112  1.00  0.00           N
ATOM   2873  CA  GLY A 436      22.325 -28.195 -10.023  1.00  0.00           C
ATOM   2874  C   GLY A 436      21.579 -27.966  -8.671  1.00  0.00           C
ATOM   2875  O   GLY A 436      22.174 -28.101  -7.616  1.00  0.00           O
ATOM   2876  N   LEU A 437      20.266 -27.716  -8.764  1.00  0.00           N
ATOM   2877  CA  LEU A 437      19.307 -27.685  -7.589  1.00  0.00           C
ATOM   2878  CB  LEU A 437      19.355 -26.323  -6.948  1.00  0.00           C
ATOM   2879  CG  LEU A 437      18.458 -26.093  -5.781  1.00  0.00           C
ATOM   2880  CD1 LEU A 437      18.919 -27.020  -4.721  1.00  0.00           C
ATOM   2881  CD2 LEU A 437      18.598 -24.663  -5.320  1.00  0.00           C
ATOM   2882  C   LEU A 437      17.961 -27.937  -8.097  1.00  0.00           C
ATOM   2883  O   LEU A 437      17.594 -27.235  -8.987  1.00  0.00           O
ATOM   2884  N   MET A 438      17.233 -28.834  -7.471  1.00  0.00           N
ATOM   2885  CA  MET A 438      15.747 -28.933  -7.561  1.00  0.00           C
ATOM   2886  CB  MET A 438      15.219 -30.306  -7.918  1.00  0.00           C
ATOM   2887  CG  MET A 438      13.691 -30.365  -8.192  1.00  0.00           C
ATOM   2888  SD  MET A 438      13.154 -31.766  -9.262  1.00  0.00           S
ATOM   2889  CE  MET A 438      13.495 -33.176  -8.179  1.00  0.00           C
ATOM   2890  C   MET A 438      15.018 -28.383  -6.268  1.00  0.00           C
ATOM   2891  O   MET A 438      15.244 -28.952  -5.160  1.00  0.00           O
ATOM   2892  N   ILE A 439      14.195 -27.313  -6.461  1.00  0.00           N
ATOM   2893  CA  ILE A 439      13.288 -26.837  -5.423  1.00  0.00           C
ATOM   2894  CB  ILE A 439      13.062 -25.349  -5.610  1.00  0.00           C
ATOM   2895  CG2 ILE A 439      11.984 -24.778  -4.662  1.00  0.00           C
ATOM   2896  CG1 ILE A 439      14.461 -24.660  -5.393  1.00  0.00           C
ATOM   2897  CD1 ILE A 439      14.640 -23.409  -6.224  1.00  0.00           C
ATOM   2898  C   ILE A 439      11.983 -27.629  -5.557  1.00  0.00           C
ATOM   2899  O   ILE A 439      11.604 -27.946  -6.661  1.00  0.00           O
ATOM   2900  N   LEU A 440      11.451 -27.935  -4.425  1.00  0.00           N
ATOM   2901  CA  LEU A 440      10.126 -28.638  -4.321  1.00  0.00           C
ATOM   2902  CB  LEU A 440      10.301 -30.062  -3.763  1.00  0.00           C
ATOM   2903  CG  LEU A 440      11.135 -31.046  -4.546  1.00  0.00           C
ATOM   2904  CD1 LEU A 440      12.666 -30.827  -4.343  1.00  0.00           C
ATOM   2905  CD2 LEU A 440      10.888 -32.503  -4.093  1.00  0.00           C
ATOM   2906  C   LEU A 440       9.214 -27.834  -3.320  1.00  0.00           C
ATOM   2907  O   LEU A 440       9.415 -27.759  -2.124  1.00  0.00           O
ATOM   2908  N   ASP A 441       8.079 -27.378  -3.842  1.00  0.00           N
ATOM   2909  CA  ASP A 441       7.093 -26.599  -3.090  1.00  0.00           C
ATOM   2910  CB  ASP A 441       6.439 -25.623  -4.049  1.00  0.00           C
ATOM   2911  CG  ASP A 441       5.309 -24.735  -3.404  1.00  0.00           C
ATOM   2912  OD1 ASP A 441       4.260 -24.477  -4.040  1.00  0.00           O
ATOM   2913  OD2 ASP A 441       5.411 -24.291  -2.246  1.00  0.00           O
ATOM   2914  C   ASP A 441       5.958 -27.514  -2.547  1.00  0.00           C
ATOM   2915  O   ASP A 441       5.513 -28.509  -3.192  1.00  0.00           O
ATOM   2916  N   GLU A 442       5.523 -27.189  -1.302  1.00  0.00           N
ATOM   2917  CA  GLU A 442       4.552 -27.957  -0.460  1.00  0.00           C
ATOM   2918  CB  GLU A 442       3.132 -28.030  -1.092  1.00  0.00           C
ATOM   2919  CG  GLU A 442       2.328 -26.708  -1.405  1.00  0.00           C
ATOM   2920  CD  GLU A 442       1.877 -25.959  -0.139  1.00  0.00           C
ATOM   2921  OE1 GLU A 442       2.694 -25.188   0.444  1.00  0.00           O
ATOM   2922  OE2 GLU A 442       0.766 -26.106   0.324  1.00  0.00           O
ATOM   2923  C   GLU A 442       5.018 -29.357   0.012  1.00  0.00           C
ATOM   2924  O   GLU A 442       4.306 -30.324  -0.070  1.00  0.00           O
ATOM   2925  N   VAL A 443       6.332 -29.424   0.373  1.00  0.00           N
ATOM   2926  CA  VAL A 443       7.090 -30.649   0.425  1.00  0.00           C
ATOM   2927  CB  VAL A 443       8.564 -30.335   0.644  1.00  0.00           C
ATOM   2928  CG1 VAL A 443       8.814 -29.758   2.039  1.00  0.00           C
ATOM   2929  CG2 VAL A 443       9.474 -31.500   0.220  1.00  0.00           C
ATOM   2930  C   VAL A 443       6.613 -31.720   1.423  1.00  0.00           C
ATOM   2931  O   VAL A 443       6.999 -32.860   1.320  1.00  0.00           O
ATOM   2932  N   HIE A 444       5.733 -31.327   2.308  1.00  0.00           N
ATOM   2933  CA  HIE A 444       5.005 -32.165   3.311  1.00  0.00           C
ATOM   2934  CB  HIE A 444       4.139 -31.346   4.262  1.00  0.00           C
ATOM   2935  CG  HIE A 444       3.310 -30.222   3.566  1.00  0.00           C
ATOM   2936  ND1 HIE A 444       3.777 -28.984   3.118  1.00  0.00           N
ATOM   2937  CE1 HIE A 444       2.687 -28.457   2.519  1.00  0.00           C
ATOM   2938  NE2 HIE A 444       1.587 -29.236   2.656  1.00  0.00           N
ATOM   2939  CD2 HIE A 444       1.946 -30.363   3.281  1.00  0.00           C
ATOM   2940  C   HIE A 444       4.118 -33.199   2.574  1.00  0.00           C
ATOM   2941  O   HIE A 444       3.775 -34.256   3.147  1.00  0.00           O
ATOM   2942  N   THR A 445       3.707 -32.874   1.331  1.00  0.00           N
ATOM   2943  CA  THR A 445       2.793 -33.667   0.478  1.00  0.00           C
ATOM   2944  CB  THR A 445       2.078 -32.722  -0.515  1.00  0.00           C
ATOM   2945  CG2 THR A 445       1.247 -31.701   0.271  1.00  0.00           C
ATOM   2946  OG1 THR A 445       2.924 -32.114  -1.460  1.00  0.00           O
ATOM   2947  C   THR A 445       3.547 -34.794  -0.174  1.00  0.00           C
ATOM   2948  O   THR A 445       2.996 -35.830  -0.473  1.00  0.00           O
ATOM   2949  N   ILE A 446       4.908 -34.772  -0.358  1.00  0.00           N
ATOM   2950  CA  ILE A 446       5.669 -35.737  -1.219  1.00  0.00           C
ATOM   2951  CB  ILE A 446       7.030 -35.173  -1.743  1.00  0.00           C
ATOM   2952  CG2 ILE A 446       6.869 -33.736  -2.332  1.00  0.00           C
ATOM   2953  CG1 ILE A 446       8.140 -35.354  -0.682  1.00  0.00           C
ATOM   2954  CD1 ILE A 446       9.481 -34.978  -1.229  1.00  0.00           C
ATOM   2955  C   ILE A 446       5.791 -37.235  -0.832  1.00  0.00           C
ATOM   2956  O   ILE A 446       5.930 -38.027  -1.733  1.00  0.00           O
ATOM   2957  N   PRO A 447       5.401 -37.682   0.473  1.00  0.00           N
ATOM   2958  CD  PRO A 447       5.703 -36.985   1.727  1.00  0.00           C
ATOM   2959  CG  PRO A 447       5.937 -38.085   2.786  1.00  0.00           C
ATOM   2960  CB  PRO A 447       4.884 -39.051   2.377  1.00  0.00           C
ATOM   2961  CA  PRO A 447       5.007 -39.023   0.769  1.00  0.00           C
ATOM   2962  C   PRO A 447       3.705 -39.571   0.077  1.00  0.00           C
ATOM   2963  O   PRO A 447       3.308 -40.682   0.362  1.00  0.00           O
ATOM   2964  N   ALA A 448       2.994 -38.742  -0.770  1.00  0.00           N
ATOM   2965  CA  ALA A 448       1.878 -39.230  -1.650  1.00  0.00           C
ATOM   2966  CB  ALA A 448       1.037 -37.995  -1.950  1.00  0.00           C
ATOM   2967  C   ALA A 448       2.205 -40.029  -2.896  1.00  0.00           C
ATOM   2968  O   ALA A 448       3.167 -39.702  -3.562  1.00  0.00           O
ATOM   2969  N   LYS A 449       1.410 -41.088  -3.230  1.00  0.00           N
ATOM   2970  CA  LYS A 449       1.600 -42.016  -4.349  1.00  0.00           C
ATOM   2971  CB  LYS A 449       0.402 -43.005  -4.477  1.00  0.00           C
ATOM   2972  CG  LYS A 449       0.468 -44.080  -5.570  1.00  0.00           C
ATOM   2973  CD  LYS A 449      -0.451 -45.283  -5.482  1.00  0.00           C
ATOM   2974  CE  LYS A 449      -1.918 -44.878  -5.694  1.00  0.00           C
ATOM   2975  NZ  LYS A 449      -2.865 -46.007  -5.387  1.00  0.00           N
ATOM   2976  C   LYS A 449       1.942 -41.394  -5.744  1.00  0.00           C
ATOM   2977  O   LYS A 449       2.974 -41.917  -6.286  1.00  0.00           O
ATOM   2978  N   MET A 450       1.328 -40.323  -6.179  1.00  0.00           N
ATOM   2979  CA  MET A 450       1.711 -39.589  -7.357  1.00  0.00           C
ATOM   2980  CB  MET A 450       0.556 -38.596  -7.770  1.00  0.00           C
ATOM   2981  CG  MET A 450       0.760 -37.830  -9.088  1.00  0.00           C
ATOM   2982  SD  MET A 450      -0.750 -37.212  -9.852  1.00  0.00           S
ATOM   2983  CE  MET A 450      -1.404 -36.464  -8.302  1.00  0.00           C
ATOM   2984  C   MET A 450       2.956 -38.747  -7.206  1.00  0.00           C
ATOM   2985  O   MET A 450       3.584 -38.543  -8.199  1.00  0.00           O
ATOM   2986  N   PHE A 451       3.227 -38.154  -6.049  1.00  0.00           N
ATOM   2987  CA  PHE A 451       4.221 -37.116  -5.871  1.00  0.00           C
ATOM   2988  CB  PHE A 451       3.816 -36.134  -4.744  1.00  0.00           C
ATOM   2989  CG  PHE A 451       2.529 -35.385  -5.004  1.00  0.00           C
ATOM   2990  CD1 PHE A 451       1.780 -34.830  -3.934  1.00  0.00           C
ATOM   2991  CE1 PHE A 451       0.590 -34.100  -4.271  1.00  0.00           C
ATOM   2992  CZ  PHE A 451       0.209 -33.894  -5.599  1.00  0.00           C
ATOM   2993  CE2 PHE A 451       1.038 -34.420  -6.627  1.00  0.00           C
ATOM   2994  CD2 PHE A 451       2.123 -35.134  -6.343  1.00  0.00           C
ATOM   2995  C   PHE A 451       5.609 -37.802  -5.608  1.00  0.00           C
ATOM   2996  O   PHE A 451       6.631 -37.388  -6.129  1.00  0.00           O
ATOM   2997  N   ARG A 452       5.594 -38.959  -4.946  1.00  0.00           N
ATOM   2998  CA  ARG A 452       6.649 -40.026  -4.865  1.00  0.00           C
ATOM   2999  CB  ARG A 452       6.148 -41.285  -4.194  1.00  0.00           C
ATOM   3000  CG  ARG A 452       6.034 -41.286  -2.636  1.00  0.00           C
ATOM   3001  CD  ARG A 452       5.414 -42.609  -2.210  1.00  0.00           C
ATOM   3002  NE  ARG A 452       5.184 -42.519  -0.747  1.00  0.00           N
ATOM   3003  CZ  ARG A 452       6.109 -42.662   0.207  1.00  0.00           C
ATOM   3004  NH1 ARG A 452       7.324 -43.172  -0.049  1.00  0.00           N
ATOM   3005  NH2 ARG A 452       5.806 -42.406   1.468  1.00  0.00           N
ATOM   3006  C   ARG A 452       7.363 -40.354  -6.197  1.00  0.00           C
ATOM   3007  O   ARG A 452       8.510 -40.693  -6.158  1.00  0.00           O
ATOM   3008  N   ARG A 453       6.705 -40.145  -7.355  1.00  0.00           N
ATOM   3009  CA  ARG A 453       7.143 -40.463  -8.730  1.00  0.00           C
ATOM   3010  CB  ARG A 453       5.956 -40.469  -9.732  1.00  0.00           C
ATOM   3011  CG  ARG A 453       4.861 -41.481  -9.187  1.00  0.00           C
ATOM   3012  CD  ARG A 453       3.667 -41.777 -10.165  1.00  0.00           C
ATOM   3013  NE  ARG A 453       2.666 -42.628  -9.549  1.00  0.00           N
ATOM   3014  CZ  ARG A 453       1.401 -42.538  -9.796  1.00  0.00           C
ATOM   3015  NH1 ARG A 453       0.722 -41.590 -10.306  1.00  0.00           N
ATOM   3016  NH2 ARG A 453       0.710 -43.505  -9.451  1.00  0.00           N
ATOM   3017  C   ARG A 453       8.353 -39.568  -9.196  1.00  0.00           C
ATOM   3018  O   ARG A 453       9.283 -40.107  -9.873  1.00  0.00           O
ATOM   3019  N   VAL A 454       8.460 -38.336  -8.714  1.00  0.00           N
ATOM   3020  CA  VAL A 454       9.468 -37.377  -9.264  1.00  0.00           C
ATOM   3021  CB  VAL A 454       9.212 -35.894  -8.955  1.00  0.00           C
ATOM   3022  CG1 VAL A 454       7.707 -35.611  -9.234  1.00  0.00           C
ATOM   3023  CG2 VAL A 454       9.613 -35.475  -7.537  1.00  0.00           C
ATOM   3024  C   VAL A 454      10.948 -37.625  -8.885  1.00  0.00           C
ATOM   3025  O   VAL A 454      11.889 -37.289  -9.640  1.00  0.00           O
ATOM   3026  N   LEU A 455      11.126 -38.499  -7.880  1.00  0.00           N
ATOM   3027  CA  LEU A 455      12.399 -38.848  -7.275  1.00  0.00           C
ATOM   3028  CB  LEU A 455      12.242 -39.532  -5.879  1.00  0.00           C
ATOM   3029  CG  LEU A 455      11.450 -38.595  -4.927  1.00  0.00           C
ATOM   3030  CD1 LEU A 455      11.212 -39.280  -3.612  1.00  0.00           C
ATOM   3031  CD2 LEU A 455      12.274 -37.415  -4.562  1.00  0.00           C
ATOM   3032  C   LEU A 455      13.354 -39.769  -8.064  1.00  0.00           C
ATOM   3033  O   LEU A 455      14.588 -39.771  -7.754  1.00  0.00           O
ATOM   3034  N   THR A 456      12.825 -40.441  -9.159  1.00  0.00           N
ATOM   3035  CA  THR A 456      13.624 -41.255 -10.216  1.00  0.00           C
ATOM   3036  CB  THR A 456      13.145 -42.644 -10.294  1.00  0.00           C
ATOM   3037  CG2 THR A 456      13.048 -43.363  -8.929  1.00  0.00           C
ATOM   3038  OG1 THR A 456      11.803 -42.497 -10.692  1.00  0.00           O
ATOM   3039  C   THR A 456      13.610 -40.645 -11.586  1.00  0.00           C
ATOM   3040  O   THR A 456      14.619 -40.804 -12.319  1.00  0.00           O
ATOM   3041  N   ILE A 457      12.630 -39.768 -11.919  1.00  0.00           N
ATOM   3042  CA  ILE A 457      12.445 -39.166 -13.215  1.00  0.00           C
ATOM   3043  CB  ILE A 457      11.030 -38.631 -13.323  1.00  0.00           C
ATOM   3044  CG2 ILE A 457      10.773 -37.714 -14.592  1.00  0.00           C
ATOM   3045  CG1 ILE A 457      10.061 -39.838 -13.294  1.00  0.00           C
ATOM   3046  CD1 ILE A 457       8.553 -39.398 -13.167  1.00  0.00           C
ATOM   3047  C   ILE A 457      13.477 -38.092 -13.447  1.00  0.00           C
ATOM   3048  O   ILE A 457      13.821 -37.904 -14.642  1.00  0.00           O
ATOM   3049  N   VAL A 458      14.109 -37.519 -12.464  1.00  0.00           N
ATOM   3050  CA  VAL A 458      15.019 -36.332 -12.618  1.00  0.00           C
ATOM   3051  CB  VAL A 458      14.346 -35.143 -11.987  1.00  0.00           C
ATOM   3052  CG1 VAL A 458      15.153 -33.886 -12.223  1.00  0.00           C
ATOM   3053  CG2 VAL A 458      13.068 -34.727 -12.710  1.00  0.00           C
ATOM   3054  C   VAL A 458      16.437 -36.569 -11.968  1.00  0.00           C
ATOM   3055  O   VAL A 458      16.546 -36.698 -10.726  1.00  0.00           O
ATOM   3056  N   GLN A 459      17.503 -36.509 -12.723  1.00  0.00           N
ATOM   3057  CA  GLN A 459      18.869 -36.323 -12.201  1.00  0.00           C
ATOM   3058  CB  GLN A 459      19.869 -36.669 -13.325  1.00  0.00           C
ATOM   3059  CG  GLN A 459      21.301 -36.700 -12.819  1.00  0.00           C
ATOM   3060  CD  GLN A 459      22.453 -37.326 -13.773  1.00  0.00           C
ATOM   3061  OE1 GLN A 459      22.967 -36.693 -14.675  1.00  0.00           O
ATOM   3062  NE2 GLN A 459      22.551 -38.627 -13.702  1.00  0.00           N
ATOM   3063  C   GLN A 459      19.005 -34.876 -11.652  1.00  0.00           C
ATOM   3064  O   GLN A 459      18.947 -33.935 -12.386  1.00  0.00           O
ATOM   3065  N   ALA A 460      19.250 -34.698 -10.394  1.00  0.00           N
ATOM   3066  CA  ALA A 460      19.594 -33.424  -9.723  1.00  0.00           C
ATOM   3067  CB  ALA A 460      18.305 -32.870  -9.060  1.00  0.00           C
ATOM   3068  C   ALA A 460      20.840 -33.588  -8.840  1.00  0.00           C
ATOM   3069  O   ALA A 460      20.886 -34.513  -8.096  1.00  0.00           O
ATOM   3070  N   HIE A 461      21.793 -32.693  -8.782  1.00  0.00           N
ATOM   3071  CA  HIE A 461      22.964 -32.763  -7.907  1.00  0.00           C
ATOM   3072  CB  HIE A 461      24.013 -31.833  -8.322  1.00  0.00           C
ATOM   3073  CG  HIE A 461      24.762 -32.049  -9.600  1.00  0.00           C
ATOM   3074  ND1 HIE A 461      24.205 -32.365 -10.902  1.00  0.00           N
ATOM   3075  CE1 HIE A 461      25.295 -32.492 -11.722  1.00  0.00           C
ATOM   3076  NE2 HIE A 461      26.446 -32.201 -11.039  1.00  0.00           N
ATOM   3077  CD2 HIE A 461      26.122 -32.155  -9.719  1.00  0.00           C
ATOM   3078  C   HIE A 461      22.628 -32.369  -6.429  1.00  0.00           C
ATOM   3079  O   HIE A 461      23.482 -32.516  -5.529  1.00  0.00           O
ATOM   3080  N   CYS A 462      21.430 -31.820  -6.241  1.00  0.00           N
ATOM   3081  CA  CYS A 462      20.912 -31.305  -4.963  1.00  0.00           C
ATOM   3082  CB  CYS A 462      21.616 -29.862  -4.685  1.00  0.00           C
ATOM   3083  SG  CYS A 462      21.115 -29.288  -3.027  1.00  0.00           S
ATOM   3084  C   CYS A 462      19.351 -31.154  -5.076  1.00  0.00           C
ATOM   3085  O   CYS A 462      18.894 -30.878  -6.189  1.00  0.00           O
ATOM   3086  N   LYS A 463      18.699 -31.215  -3.883  1.00  0.00           N
ATOM   3087  CA  LYS A 463      17.267 -30.951  -3.664  1.00  0.00           C
ATOM   3088  CB  LYS A 463      16.403 -32.158  -3.687  1.00  0.00           C
ATOM   3089  CG  LYS A 463      16.473 -33.086  -4.948  1.00  0.00           C
ATOM   3090  CD  LYS A 463      15.417 -34.244  -4.867  1.00  0.00           C
ATOM   3091  CE  LYS A 463      15.653 -35.316  -3.747  1.00  0.00           C
ATOM   3092  NZ  LYS A 463      16.623 -36.276  -4.232  1.00  0.00           N
ATOM   3093  C   LYS A 463      16.921 -30.109  -2.401  1.00  0.00           C
ATOM   3094  O   LYS A 463      17.501 -30.260  -1.350  1.00  0.00           O
ATOM   3095  N   LEU A 464      15.832 -29.265  -2.477  1.00  0.00           N
ATOM   3096  CA  LEU A 464      15.513 -28.209  -1.453  1.00  0.00           C
ATOM   3097  CB  LEU A 464      16.124 -26.824  -1.784  1.00  0.00           C
ATOM   3098  CG  LEU A 464      15.581 -25.566  -1.095  1.00  0.00           C
ATOM   3099  CD1 LEU A 464      15.598 -25.707   0.443  1.00  0.00           C
ATOM   3100  CD2 LEU A 464      16.315 -24.355  -1.454  1.00  0.00           C
ATOM   3101  C   LEU A 464      13.937 -28.053  -1.395  1.00  0.00           C
ATOM   3102  O   LEU A 464      13.328 -27.443  -2.319  1.00  0.00           O
ATOM   3103  N   GLY A 465      13.348 -28.564  -0.288  1.00  0.00           N
ATOM   3104  CA  GLY A 465      11.941 -28.602  -0.075  1.00  0.00           C
ATOM   3105  C   GLY A 465      11.589 -27.358   0.755  1.00  0.00           C
ATOM   3106  O   GLY A 465      12.388 -26.941   1.584  1.00  0.00           O
ATOM   3107  N   LEU A 466      10.367 -26.796   0.489  1.00  0.00           N
ATOM   3108  CA  LEU A 466       9.809 -25.615   1.124  1.00  0.00           C
ATOM   3109  CB  LEU A 466       9.787 -24.389   0.096  1.00  0.00           C
ATOM   3110  CG  LEU A 466      11.180 -23.981  -0.186  1.00  0.00           C
ATOM   3111  CD1 LEU A 466      11.229 -22.863  -1.196  1.00  0.00           C
ATOM   3112  CD2 LEU A 466      11.820 -23.298   1.033  1.00  0.00           C
ATOM   3113  C   LEU A 466       8.385 -25.864   1.582  1.00  0.00           C
ATOM   3114  O   LEU A 466       7.631 -26.532   0.872  1.00  0.00           O
ATOM   3115  N   THR A 467       7.979 -25.349   2.782  1.00  0.00           N
ATOM   3116  CA  THR A 467       6.690 -25.272   3.302  1.00  0.00           C
ATOM   3117  CB  THR A 467       6.205 -26.651   3.743  1.00  0.00           C
ATOM   3118  CG2 THR A 467       6.918 -27.304   4.876  1.00  0.00           C
ATOM   3119  OG1 THR A 467       4.838 -26.636   4.052  1.00  0.00           O
ATOM   3120  C   THR A 467       6.464 -24.239   4.352  1.00  0.00           C
ATOM   3121  O   THR A 467       7.363 -23.870   5.069  1.00  0.00           O
ATOM   3122  N   ALA A 468       5.199 -23.740   4.513  1.00  0.00           N
ATOM   3123  CA  ALA A 468       4.825 -23.041   5.750  1.00  0.00           C
ATOM   3124  CB  ALA A 468       3.377 -22.470   5.526  1.00  0.00           C
ATOM   3125  C   ALA A 468       4.854 -23.910   7.005  1.00  0.00           C
ATOM   3126  O   ALA A 468       5.207 -23.429   8.105  1.00  0.00           O
ATOM   3127  N   THR A 469       4.482 -25.228   6.845  1.00  0.00           N
ATOM   3128  CA  THR A 469       4.384 -26.236   7.974  1.00  0.00           C
ATOM   3129  CB  THR A 469       3.041 -26.237   8.658  1.00  0.00           C
ATOM   3130  CG2 THR A 469       2.811 -24.948   9.305  1.00  0.00           C
ATOM   3131  OG1 THR A 469       2.030 -26.542   7.733  1.00  0.00           O
ATOM   3132  C   THR A 469       4.789 -27.638   7.449  1.00  0.00           C
ATOM   3133  O   THR A 469       4.232 -28.090   6.433  1.00  0.00           O
ATOM   3134  N   LEU A 470       5.631 -28.384   8.164  1.00  0.00           N
ATOM   3135  CA  LEU A 470       6.094 -29.720   7.798  1.00  0.00           C
ATOM   3136  CB  LEU A 470       7.613 -29.758   7.750  1.00  0.00           C
ATOM   3137  CG  LEU A 470       8.205 -31.051   7.099  1.00  0.00           C
ATOM   3138  CD1 LEU A 470       7.904 -31.109   5.648  1.00  0.00           C
ATOM   3139  CD2 LEU A 470       9.755 -31.046   7.216  1.00  0.00           C
ATOM   3140  C   LEU A 470       5.392 -30.825   8.601  1.00  0.00           C
ATOM   3141  O   LEU A 470       5.991 -31.568   9.387  1.00  0.00           O
ATOM   3142  N   VAL A 471       4.080 -30.951   8.463  1.00  0.00           N
ATOM   3143  CA  VAL A 471       3.184 -31.784   9.317  1.00  0.00           C
ATOM   3144  CB  VAL A 471       2.525 -30.978  10.441  1.00  0.00           C
ATOM   3145  CG1 VAL A 471       1.731 -31.876  11.406  1.00  0.00           C
ATOM   3146  CG2 VAL A 471       3.462 -30.294  11.377  1.00  0.00           C
ATOM   3147  C   VAL A 471       2.054 -32.440   8.494  1.00  0.00           C
ATOM   3148  O   VAL A 471       1.419 -31.806   7.737  1.00  0.00           O
ATOM   3149  N   ARG A 472       1.879 -33.709   8.773  1.00  0.00           N
ATOM   3150  CA  ARG A 472       0.737 -34.469   8.218  1.00  0.00           C
ATOM   3151  CB  ARG A 472       1.217 -35.708   7.393  1.00  0.00           C
ATOM   3152  CG  ARG A 472       2.048 -35.276   6.198  1.00  0.00           C
ATOM   3153  CD  ARG A 472       2.724 -36.408   5.453  1.00  0.00           C
ATOM   3154  NE  ARG A 472       1.783 -37.241   4.693  1.00  0.00           N
ATOM   3155  CZ  ARG A 472       1.341 -37.093   3.471  1.00  0.00           C
ATOM   3156  NH1 ARG A 472       1.708 -36.189   2.630  1.00  0.00           N
ATOM   3157  NH2 ARG A 472       0.482 -37.900   2.997  1.00  0.00           N
ATOM   3158  C   ARG A 472      -0.178 -34.814   9.359  1.00  0.00           C
ATOM   3159  O   ARG A 472       0.240 -34.857  10.494  1.00  0.00           O
ATOM   3160  N   GLU A 473      -1.335 -35.282   9.016  1.00  0.00           N
ATOM   3161  CA  GLU A 473      -2.193 -36.081   9.909  1.00  0.00           C
ATOM   3162  CB  GLU A 473      -3.630 -35.706   9.428  1.00  0.00           C
ATOM   3163  CG  GLU A 473      -3.934 -34.267   9.765  1.00  0.00           C
ATOM   3164  CD  GLU A 473      -3.755 -33.914  11.262  1.00  0.00           C
ATOM   3165  OE1 GLU A 473      -2.692 -33.293  11.557  1.00  0.00           O
ATOM   3166  OE2 GLU A 473      -4.644 -34.378  12.102  1.00  0.00           O
ATOM   3167  C   GLU A 473      -2.019 -37.590   9.751  1.00  0.00           C
ATOM   3168  O   GLU A 473      -2.797 -38.341  10.336  1.00  0.00           O
ATOM   3169  N   ASP A 474      -0.965 -38.040   9.088  1.00  0.00           N
ATOM   3170  CA  ASP A 474      -0.596 -39.520   9.071  1.00  0.00           C
ATOM   3171  CB  ASP A 474      -0.844 -40.001   7.643  1.00  0.00           C
ATOM   3172  CG  ASP A 474      -0.020 -39.485   6.503  1.00  0.00           C
ATOM   3173  OD1 ASP A 474       1.220 -39.428   6.540  1.00  0.00           O
ATOM   3174  OD2 ASP A 474      -0.623 -39.106   5.449  1.00  0.00           O
ATOM   3175  C   ASP A 474       0.872 -39.589   9.464  1.00  0.00           C
ATOM   3176  O   ASP A 474       1.553 -38.569   9.602  1.00  0.00           O
ATOM   3177  N   ASP A 475       1.464 -40.780   9.555  1.00  0.00           N
ATOM   3178  CA  ASP A 475       2.887 -41.048   9.946  1.00  0.00           C
ATOM   3179  CB  ASP A 475       3.086 -42.270  10.910  1.00  0.00           C
ATOM   3180  CG  ASP A 475       2.083 -42.349  12.079  1.00  0.00           C
ATOM   3181  OD1 ASP A 475       2.169 -41.476  12.976  1.00  0.00           O
ATOM   3182  OD2 ASP A 475       1.231 -43.246  12.098  1.00  0.00           O
ATOM   3183  C   ASP A 475       3.798 -41.252   8.726  1.00  0.00           C
ATOM   3184  O   ASP A 475       4.880 -41.853   8.832  1.00  0.00           O
ATOM   3185  N   LYS A 476       3.473 -40.700   7.524  1.00  0.00           N
ATOM   3186  CA  LYS A 476       4.255 -41.063   6.344  1.00  0.00           C
ATOM   3187  CB  LYS A 476       3.451 -41.108   5.062  1.00  0.00           C
ATOM   3188  CG  LYS A 476       2.375 -42.233   5.073  1.00  0.00           C
ATOM   3189  CD  LYS A 476       1.696 -42.244   3.655  1.00  0.00           C
ATOM   3190  CE  LYS A 476       0.714 -43.430   3.543  1.00  0.00           C
ATOM   3191  NZ  LYS A 476      -0.596 -43.094   4.095  1.00  0.00           N
ATOM   3192  C   LYS A 476       5.350 -39.973   6.240  1.00  0.00           C
ATOM   3193  O   LYS A 476       6.153 -39.974   5.285  1.00  0.00           O
ATOM   3194  N   ILE A 477       5.319 -38.986   7.085  1.00  0.00           N
ATOM   3195  CA  ILE A 477       6.431 -38.041   7.330  1.00  0.00           C
ATOM   3196  CB  ILE A 477       6.016 -37.103   8.517  1.00  0.00           C
ATOM   3197  CG2 ILE A 477       6.519 -37.616   9.832  1.00  0.00           C
ATOM   3198  CG1 ILE A 477       6.497 -35.621   8.421  1.00  0.00           C
ATOM   3199  CD1 ILE A 477       5.631 -34.758   7.514  1.00  0.00           C
ATOM   3200  C   ILE A 477       7.835 -38.757   7.541  1.00  0.00           C
ATOM   3201  O   ILE A 477       8.887 -38.220   7.252  1.00  0.00           O
ATOM   3202  N   VAL A 478       7.802 -39.945   8.162  1.00  0.00           N
ATOM   3203  CA  VAL A 478       9.011 -40.733   8.407  1.00  0.00           C
ATOM   3204  CB  VAL A 478       8.684 -41.891   9.441  1.00  0.00           C
ATOM   3205  CG1 VAL A 478       7.969 -41.408  10.712  1.00  0.00           C
ATOM   3206  CG2 VAL A 478       7.815 -42.990   8.759  1.00  0.00           C
ATOM   3207  C   VAL A 478       9.885 -41.108   7.174  1.00  0.00           C
ATOM   3208  O   VAL A 478      11.117 -41.291   7.313  1.00  0.00           O
ATOM   3209  N   ASP A 479       9.419 -41.170   5.961  1.00  0.00           N
ATOM   3210  CA  ASP A 479      10.385 -41.207   4.831  1.00  0.00           C
ATOM   3211  CB  ASP A 479       9.750 -41.606   3.544  1.00  0.00           C
ATOM   3212  CG  ASP A 479       8.965 -42.957   3.630  1.00  0.00           C
ATOM   3213  OD1 ASP A 479       9.350 -43.915   4.328  1.00  0.00           O
ATOM   3214  OD2 ASP A 479       7.904 -43.063   2.948  1.00  0.00           O
ATOM   3215  C   ASP A 479      11.156 -39.906   4.510  1.00  0.00           C
ATOM   3216  O   ASP A 479      12.125 -39.931   3.672  1.00  0.00           O
ATOM   3217  N   LEU A 480      10.912 -38.733   5.060  1.00  0.00           N
ATOM   3218  CA  LEU A 480      11.435 -37.497   4.512  1.00  0.00           C
ATOM   3219  CB  LEU A 480      10.857 -36.173   5.059  1.00  0.00           C
ATOM   3220  CG  LEU A 480       9.417 -35.790   4.981  1.00  0.00           C
ATOM   3221  CD1 LEU A 480       9.174 -34.521   5.773  1.00  0.00           C
ATOM   3222  CD2 LEU A 480       8.987 -35.624   3.500  1.00  0.00           C
ATOM   3223  C   LEU A 480      12.990 -37.421   4.310  1.00  0.00           C
ATOM   3224  O   LEU A 480      13.437 -36.869   3.296  1.00  0.00           O
ATOM   3225  N   ASN A 481      13.782 -38.107   5.162  1.00  0.00           N
ATOM   3226  CA  ASN A 481      15.249 -38.143   5.079  1.00  0.00           C
ATOM   3227  CB  ASN A 481      15.874 -38.722   6.353  1.00  0.00           C
ATOM   3228  CG  ASN A 481      15.973 -37.819   7.561  1.00  0.00           C
ATOM   3229  OD1 ASN A 481      15.372 -36.779   7.586  1.00  0.00           O
ATOM   3230  ND2 ASN A 481      16.655 -38.218   8.606  1.00  0.00           N
ATOM   3231  C   ASN A 481      15.679 -38.889   3.778  1.00  0.00           C
ATOM   3232  O   ASN A 481      16.595 -38.480   3.104  1.00  0.00           O
ATOM   3233  N   PHE A 482      14.891 -39.896   3.381  1.00  0.00           N
ATOM   3234  CA  PHE A 482      15.166 -40.636   2.097  1.00  0.00           C
ATOM   3235  CB  PHE A 482      14.888 -42.100   2.217  1.00  0.00           C
ATOM   3236  CG  PHE A 482      15.591 -42.828   3.296  1.00  0.00           C
ATOM   3237  CD1 PHE A 482      16.740 -43.584   2.994  1.00  0.00           C
ATOM   3238  CE1 PHE A 482      17.292 -44.331   4.016  1.00  0.00           C
ATOM   3239  CZ  PHE A 482      16.754 -44.273   5.324  1.00  0.00           C
ATOM   3240  CE2 PHE A 482      15.554 -43.554   5.568  1.00  0.00           C
ATOM   3241  CD2 PHE A 482      14.936 -42.889   4.519  1.00  0.00           C
ATOM   3242  C   PHE A 482      14.478 -39.976   0.964  1.00  0.00           C
ATOM   3243  O   PHE A 482      15.046 -40.117  -0.153  1.00  0.00           O
ATOM   3244  N   LEU A 483      13.450 -39.150   1.128  1.00  0.00           N
ATOM   3245  CA  LEU A 483      12.730 -38.511   0.041  1.00  0.00           C
ATOM   3246  CB  LEU A 483      11.198 -38.375   0.195  1.00  0.00           C
ATOM   3247  CG  LEU A 483      10.476 -39.759   0.547  1.00  0.00           C
ATOM   3248  CD1 LEU A 483       8.989 -39.615   0.331  1.00  0.00           C
ATOM   3249  CD2 LEU A 483      11.037 -41.025  -0.179  1.00  0.00           C
ATOM   3250  C   LEU A 483      13.376 -37.115  -0.373  1.00  0.00           C
ATOM   3251  O   LEU A 483      13.361 -36.756  -1.455  1.00  0.00           O
ATOM   3252  N   ILE A 484      13.924 -36.395   0.661  1.00  0.00           N
ATOM   3253  CA  ILE A 484      14.353 -34.985   0.488  1.00  0.00           C
ATOM   3254  CB  ILE A 484      13.237 -33.992   0.696  1.00  0.00           C
ATOM   3255  CG2 ILE A 484      12.407 -34.039   2.012  1.00  0.00           C
ATOM   3256  CG1 ILE A 484      13.564 -32.481   0.589  1.00  0.00           C
ATOM   3257  CD1 ILE A 484      14.214 -32.120  -0.747  1.00  0.00           C
ATOM   3258  C   ILE A 484      15.535 -34.486   1.394  1.00  0.00           C
ATOM   3259  O   ILE A 484      16.490 -33.908   0.920  1.00  0.00           O
ATOM   3260  N   GLY A 485      15.584 -34.929   2.633  1.00  0.00           N
ATOM   3261  CA  GLY A 485      16.606 -34.501   3.629  1.00  0.00           C
ATOM   3262  C   GLY A 485      16.057 -33.981   4.927  1.00  0.00           C
ATOM   3263  O   GLY A 485      14.863 -33.973   5.205  1.00  0.00           O
ATOM   3264  N   PRO A 486      17.041 -33.565   5.802  1.00  0.00           N
ATOM   3265  CD  PRO A 486      18.473 -33.545   5.613  1.00  0.00           C
ATOM   3266  CG  PRO A 486      19.025 -32.801   6.801  1.00  0.00           C
ATOM   3267  CB  PRO A 486      18.045 -32.956   7.943  1.00  0.00           C
ATOM   3268  CA  PRO A 486      16.702 -32.964   7.141  1.00  0.00           C
ATOM   3269  C   PRO A 486      16.117 -31.591   7.080  1.00  0.00           C
ATOM   3270  O   PRO A 486      16.391 -30.856   6.094  1.00  0.00           O
ATOM   3271  N   LYS A 487      15.455 -31.154   8.164  1.00  0.00           N
ATOM   3272  CA  LYS A 487      15.196 -29.760   8.305  1.00  0.00           C
ATOM   3273  CB  LYS A 487      14.258 -29.419   9.564  1.00  0.00           C
ATOM   3274  CG  LYS A 487      13.459 -28.192   9.359  1.00  0.00           C
ATOM   3275  CD  LYS A 487      12.363 -27.987  10.423  1.00  0.00           C
ATOM   3276  CE  LYS A 487      12.938 -27.989  11.816  1.00  0.00           C
ATOM   3277  NZ  LYS A 487      11.885 -28.323  12.809  1.00  0.00           N
ATOM   3278  C   LYS A 487      16.444 -28.945   8.364  1.00  0.00           C
ATOM   3279  O   LYS A 487      17.341 -29.232   9.278  1.00  0.00           O
ATOM   3280  N   LEU A 488      16.694 -28.005   7.435  1.00  0.00           N
ATOM   3281  CA  LEU A 488      17.898 -27.099   7.478  1.00  0.00           C
ATOM   3282  CB  LEU A 488      18.385 -26.725   6.057  1.00  0.00           C
ATOM   3283  CG  LEU A 488      18.777 -27.942   5.207  1.00  0.00           C
ATOM   3284  CD1 LEU A 488      18.785 -27.634   3.745  1.00  0.00           C
ATOM   3285  CD2 LEU A 488      20.100 -28.481   5.750  1.00  0.00           C
ATOM   3286  C   LEU A 488      17.711 -25.831   8.305  1.00  0.00           C
ATOM   3287  O   LEU A 488      18.604 -25.522   9.132  1.00  0.00           O
ATOM   3288  N   TYR A 489      16.499 -25.287   8.273  1.00  0.00           N
ATOM   3289  CA  TYR A 489      16.179 -24.081   9.031  1.00  0.00           C
ATOM   3290  CB  TYR A 489      16.706 -22.728   8.333  1.00  0.00           C
ATOM   3291  CG  TYR A 489      16.270 -21.446   8.884  1.00  0.00           C
ATOM   3292  CD1 TYR A 489      17.131 -20.802   9.747  1.00  0.00           C
ATOM   3293  CE1 TYR A 489      16.729 -19.605  10.297  1.00  0.00           C
ATOM   3294  CZ  TYR A 489      15.530 -18.993   9.939  1.00  0.00           C
ATOM   3295  OH  TYR A 489      15.361 -17.681  10.314  1.00  0.00           O
ATOM   3296  CE2 TYR A 489      14.569 -19.664   9.068  1.00  0.00           C
ATOM   3297  CD2 TYR A 489      14.986 -20.929   8.516  1.00  0.00           C
ATOM   3298  C   TYR A 489      14.688 -23.925   9.206  1.00  0.00           C
ATOM   3299  O   TYR A 489      13.925 -24.220   8.341  1.00  0.00           O
ATOM   3300  N   GLU A 490      14.248 -23.451  10.330  1.00  0.00           N
ATOM   3301  CA  GLU A 490      12.825 -23.064  10.616  1.00  0.00           C
ATOM   3302  CB  GLU A 490      12.163 -24.289  11.291  1.00  0.00           C
ATOM   3303  CG  GLU A 490      10.668 -24.007  11.753  1.00  0.00           C
ATOM   3304  CD  GLU A 490       9.892 -25.065  12.539  1.00  0.00           C
ATOM   3305  OE1 GLU A 490       8.978 -24.655  13.308  1.00  0.00           O
ATOM   3306  OE2 GLU A 490      10.234 -26.261  12.592  1.00  0.00           O
ATOM   3307  C   GLU A 490      12.856 -21.861  11.530  1.00  0.00           C
ATOM   3308  O   GLU A 490      13.545 -21.850  12.584  1.00  0.00           O
ATOM   3309  N   ALA A 491      11.988 -20.849  11.205  1.00  0.00           N
ATOM   3310  CA  ALA A 491      11.677 -19.744  12.088  1.00  0.00           C
ATOM   3311  CB  ALA A 491      11.595 -18.454  11.276  1.00  0.00           C
ATOM   3312  C   ALA A 491      10.435 -19.838  12.918  1.00  0.00           C
ATOM   3313  O   ALA A 491       9.567 -20.624  12.588  1.00  0.00           O
ATOM   3314  N   ASN A 492      10.344 -19.248  14.132  1.00  0.00           N
ATOM   3315  CA  ASN A 492       9.143 -19.176  14.968  1.00  0.00           C
ATOM   3316  CB  ASN A 492       9.557 -19.115  16.463  1.00  0.00           C
ATOM   3317  CG  ASN A 492       8.395 -18.676  17.260  1.00  0.00           C
ATOM   3318  OD1 ASN A 492       8.423 -17.575  17.908  1.00  0.00           O
ATOM   3319  ND2 ASN A 492       7.326 -19.429  17.257  1.00  0.00           N
ATOM   3320  C   ASN A 492       8.256 -17.954  14.573  1.00  0.00           C
ATOM   3321  O   ASN A 492       8.827 -16.860  14.402  1.00  0.00           O
ATOM   3322  N   TRP A 493       6.957 -18.213  14.347  1.00  0.00           N
ATOM   3323  CA  TRP A 493       6.077 -17.192  13.801  1.00  0.00           C
ATOM   3324  CB  TRP A 493       4.682 -17.831  13.405  1.00  0.00           C
ATOM   3325  CG  TRP A 493       4.710 -18.911  12.367  1.00  0.00           C
ATOM   3326  CD1 TRP A 493       5.785 -19.499  11.710  1.00  0.00           C
ATOM   3327  NE1 TRP A 493       5.360 -20.428  10.833  1.00  0.00           N
ATOM   3328  CE2 TRP A 493       4.007 -20.570  10.820  1.00  0.00           C
ATOM   3329  CZ2 TRP A 493       3.075 -21.239  10.052  1.00  0.00           C
ATOM   3330  CH2 TRP A 493       1.689 -21.090  10.185  1.00  0.00           C
ATOM   3331  CZ3 TRP A 493       1.247 -20.156  11.153  1.00  0.00           C
ATOM   3332  CE3 TRP A 493       2.172 -19.423  11.938  1.00  0.00           C
ATOM   3333  CD2 TRP A 493       3.572 -19.572  11.807  1.00  0.00           C
ATOM   3334  C   TRP A 493       5.977 -15.946  14.705  1.00  0.00           C
ATOM   3335  O   TRP A 493       5.952 -14.849  14.143  1.00  0.00           O
ATOM   3336  N   MET A 494       6.048 -16.193  16.026  1.00  0.00           N
ATOM   3337  CA  MET A 494       5.760 -15.077  16.959  1.00  0.00           C
ATOM   3338  CB  MET A 494       5.263 -15.535  18.354  1.00  0.00           C
ATOM   3339  CG  MET A 494       3.825 -15.832  18.176  1.00  0.00           C
ATOM   3340  SD  MET A 494       2.634 -14.475  17.865  1.00  0.00           S
ATOM   3341  CE  MET A 494       1.755 -14.464  19.432  1.00  0.00           C
ATOM   3342  C   MET A 494       7.044 -14.272  17.034  1.00  0.00           C
ATOM   3343  O   MET A 494       6.960 -13.042  17.228  1.00  0.00           O
ATOM   3344  N   GLU A 495       8.222 -14.856  17.016  1.00  0.00           N
ATOM   3345  CA  GLU A 495       9.529 -14.133  16.939  1.00  0.00           C
ATOM   3346  CB  GLU A 495      10.654 -15.145  17.159  1.00  0.00           C
ATOM   3347  CG  GLU A 495      12.053 -14.602  16.961  1.00  0.00           C
ATOM   3348  CD  GLU A 495      13.089 -15.538  17.655  1.00  0.00           C
ATOM   3349  OE1 GLU A 495      13.225 -16.703  17.212  1.00  0.00           O
ATOM   3350  OE2 GLU A 495      13.692 -15.041  18.689  1.00  0.00           O
ATOM   3351  C   GLU A 495       9.683 -13.349  15.680  1.00  0.00           C
ATOM   3352  O   GLU A 495      10.032 -12.147  15.687  1.00  0.00           O
ATOM   3353  N   LEU A 496       9.150 -13.847  14.548  1.00  0.00           N
ATOM   3354  CA  LEU A 496       9.026 -13.009  13.304  1.00  0.00           C
ATOM   3355  CB  LEU A 496       8.622 -13.915  12.109  1.00  0.00           C
ATOM   3356  CG  LEU A 496       9.723 -14.798  11.549  1.00  0.00           C
ATOM   3357  CD1 LEU A 496       9.163 -15.651  10.418  1.00  0.00           C
ATOM   3358  CD2 LEU A 496      10.853 -13.998  10.919  1.00  0.00           C
ATOM   3359  C   LEU A 496       8.005 -11.932  13.488  1.00  0.00           C
ATOM   3360  O   LEU A 496       8.166 -10.845  12.972  1.00  0.00           O
ATOM   3361  N   GLN A 497       6.905 -12.114  14.334  1.00  0.00           N
ATOM   3362  CA  GLN A 497       5.934 -11.080  14.620  1.00  0.00           C
ATOM   3363  CB  GLN A 497       4.713 -11.754  15.193  1.00  0.00           C
ATOM   3364  CG  GLN A 497       3.509 -10.861  15.611  1.00  0.00           C
ATOM   3365  CD  GLN A 497       3.635 -10.295  17.054  1.00  0.00           C
ATOM   3366  OE1 GLN A 497       3.855  -9.119  17.351  1.00  0.00           O
ATOM   3367  NE2 GLN A 497       3.118 -11.072  17.948  1.00  0.00           N
ATOM   3368  C   GLN A 497       6.598  -9.934  15.474  1.00  0.00           C
ATOM   3369  O   GLN A 497       6.304  -8.762  15.141  1.00  0.00           O
ATOM   3370  N   ASN A 498       7.310 -10.349  16.558  1.00  0.00           N
ATOM   3371  CA  ASN A 498       7.803  -9.416  17.596  1.00  0.00           C
ATOM   3372  CB  ASN A 498       7.897 -10.188  18.933  1.00  0.00           C
ATOM   3373  CG  ASN A 498       6.520 -10.378  19.576  1.00  0.00           C
ATOM   3374  OD1 ASN A 498       5.887  -9.482  20.090  1.00  0.00           O
ATOM   3375  ND2 ASN A 498       6.068 -11.616  19.571  1.00  0.00           N
ATOM   3376  C   ASN A 498       9.088  -8.713  17.150  1.00  0.00           C
ATOM   3377  O   ASN A 498       9.484  -7.670  17.644  1.00  0.00           O
ATOM   3378  N   ASN A 499       9.862  -9.281  16.200  1.00  0.00           N
ATOM   3379  CA  ASN A 499      10.901  -8.696  15.402  1.00  0.00           C
ATOM   3380  CB  ASN A 499      11.916  -9.710  14.765  1.00  0.00           C
ATOM   3381  CG  ASN A 499      13.038 -10.227  15.699  1.00  0.00           C
ATOM   3382  OD1 ASN A 499      14.128  -9.644  15.738  1.00  0.00           O
ATOM   3383  ND2 ASN A 499      12.798 -11.345  16.322  1.00  0.00           N
ATOM   3384  C   ASN A 499      10.266  -7.751  14.328  1.00  0.00           C
ATOM   3385  O   ASN A 499      11.024  -7.020  13.680  1.00  0.00           O
ATOM   3386  N   GLY A 500       8.949  -7.744  14.210  1.00  0.00           N
ATOM   3387  CA  GLY A 500       8.214  -6.715  13.448  1.00  0.00           C
ATOM   3388  C   GLY A 500       7.985  -7.070  11.989  1.00  0.00           C
ATOM   3389  O   GLY A 500       7.648  -6.116  11.290  1.00  0.00           O
ATOM   3390  N   TYR A 501       8.288  -8.312  11.578  1.00  0.00           N
ATOM   3391  CA  TYR A 501       8.178  -8.673  10.165  1.00  0.00           C
ATOM   3392  CB  TYR A 501       9.233  -9.748   9.756  1.00  0.00           C
ATOM   3393  CG  TYR A 501      10.652  -9.248   9.794  1.00  0.00           C
ATOM   3394  CD1 TYR A 501      11.609 -10.032  10.542  1.00  0.00           C
ATOM   3395  CE1 TYR A 501      12.930  -9.501  10.620  1.00  0.00           C
ATOM   3396  CZ  TYR A 501      13.249  -8.262  10.064  1.00  0.00           C
ATOM   3397  OH  TYR A 501      14.509  -7.876  10.138  1.00  0.00           O
ATOM   3398  CE2 TYR A 501      12.351  -7.573   9.278  1.00  0.00           C
ATOM   3399  CD2 TYR A 501      11.065  -8.035   9.150  1.00  0.00           C
ATOM   3400  C   TYR A 501       6.774  -9.002   9.723  1.00  0.00           C
ATOM   3401  O   TYR A 501       6.407  -8.539   8.601  1.00  0.00           O
ATOM   3402  N   ILE A 502       5.955  -9.654  10.541  1.00  0.00           N
ATOM   3403  CA  ILE A 502       4.575 -10.031  10.279  1.00  0.00           C
ATOM   3404  CB  ILE A 502       4.586 -11.570   9.961  1.00  0.00           C
ATOM   3405  CG2 ILE A 502       5.648 -12.171   8.962  1.00  0.00           C
ATOM   3406  CG1 ILE A 502       4.683 -12.364  11.310  1.00  0.00           C
ATOM   3407  CD1 ILE A 502       4.934 -13.928  11.270  1.00  0.00           C
ATOM   3408  C   ILE A 502       3.583  -9.593  11.341  1.00  0.00           C
ATOM   3409  O   ILE A 502       3.955  -9.204  12.488  1.00  0.00           O
ATOM   3410  N   ALA A 503       2.365  -9.544  10.867  1.00  0.00           N
ATOM   3411  CA  ALA A 503       1.192  -8.839  11.380  1.00  0.00           C
ATOM   3412  CB  ALA A 503       0.075  -8.984  10.398  1.00  0.00           C
ATOM   3413  C   ALA A 503       0.668  -9.394  12.724  1.00  0.00           C
ATOM   3414  O   ALA A 503       0.873 -10.558  13.050  1.00  0.00           O
ATOM   3415  N   LYS A 504       0.057  -8.573  13.558  1.00  0.00           N
ATOM   3416  CA  LYS A 504      -0.549  -9.120  14.886  1.00  0.00           C
ATOM   3417  CB  LYS A 504      -0.551  -8.015  15.897  1.00  0.00           C
ATOM   3418  CG  LYS A 504       0.744  -7.903  16.686  1.00  0.00           C
ATOM   3419  CD  LYS A 504       0.500  -7.100  17.976  1.00  0.00           C
ATOM   3420  CE  LYS A 504       1.785  -7.113  18.853  1.00  0.00           C
ATOM   3421  NZ  LYS A 504       1.740  -6.137  19.939  1.00  0.00           N
ATOM   3422  C   LYS A 504      -1.963  -9.620  14.649  1.00  0.00           C
ATOM   3423  O   LYS A 504      -2.810  -8.838  14.225  1.00  0.00           O
ATOM   3424  N   VAL A 505      -2.196 -10.889  15.034  1.00  0.00           N
ATOM   3425  CA  VAL A 505      -3.466 -11.621  14.749  1.00  0.00           C
ATOM   3426  CB  VAL A 505      -3.260 -12.933  13.948  1.00  0.00           C
ATOM   3427  CG1 VAL A 505      -4.565 -13.700  13.464  1.00  0.00           C
ATOM   3428  CG2 VAL A 505      -2.281 -12.802  12.728  1.00  0.00           C
ATOM   3429  C   VAL A 505      -4.165 -11.895  16.040  1.00  0.00           C
ATOM   3430  O   VAL A 505      -3.677 -12.533  16.965  1.00  0.00           O
ATOM   3431  N   GLN A 506      -5.388 -11.391  16.055  1.00  0.00           N
ATOM   3432  CA  GLN A 506      -6.229 -11.523  17.196  1.00  0.00           C
ATOM   3433  CB  GLN A 506      -7.267 -10.370  17.246  1.00  0.00           C
ATOM   3434  CG  GLN A 506      -7.983 -10.344  18.666  1.00  0.00           C
ATOM   3435  CD  GLN A 506      -8.945  -9.120  18.749  1.00  0.00           C
ATOM   3436  OE1 GLN A 506     -10.140  -9.233  18.586  1.00  0.00           O
ATOM   3437  NE2 GLN A 506      -8.412  -8.037  19.207  1.00  0.00           N
ATOM   3438  C   GLN A 506      -6.834 -12.905  17.038  1.00  0.00           C
ATOM   3439  O   GLN A 506      -7.674 -13.090  16.207  1.00  0.00           O
ATOM   3440  N   CYS A 507      -6.293 -13.870  17.767  1.00  0.00           N
ATOM   3441  CA  CYS A 507      -6.759 -15.241  17.847  1.00  0.00           C
ATOM   3442  CB  CYS A 507      -5.736 -16.184  18.369  1.00  0.00           C
ATOM   3443  SG  CYS A 507      -4.194 -15.892  17.452  1.00  0.00           S
ATOM   3444  C   CYS A 507      -7.984 -15.322  18.811  1.00  0.00           C
ATOM   3445  O   CYS A 507      -7.860 -15.081  20.042  1.00  0.00           O
ATOM   3446  N   ALA A 508      -9.162 -15.636  18.279  1.00  0.00           N
ATOM   3447  CA  ALA A 508     -10.439 -15.494  18.944  1.00  0.00           C
ATOM   3448  CB  ALA A 508     -11.131 -14.345  18.318  1.00  0.00           C
ATOM   3449  C   ALA A 508     -11.260 -16.846  18.738  1.00  0.00           C
ATOM   3450  O   ALA A 508     -11.268 -17.374  17.589  1.00  0.00           O
ATOM   3451  N   GLU A 509     -11.911 -17.312  19.768  1.00  0.00           N
ATOM   3452  CA  GLU A 509     -12.649 -18.487  19.799  1.00  0.00           C
ATOM   3453  CB  GLU A 509     -12.063 -19.538  20.776  1.00  0.00           C
ATOM   3454  CG  GLU A 509     -12.821 -20.882  20.644  1.00  0.00           C
ATOM   3455  CD  GLU A 509     -12.212 -21.915  21.692  1.00  0.00           C
ATOM   3456  OE1 GLU A 509     -12.925 -22.296  22.636  1.00  0.00           O
ATOM   3457  OE2 GLU A 509     -11.030 -22.333  21.549  1.00  0.00           O
ATOM   3458  C   GLU A 509     -14.083 -18.097  20.282  1.00  0.00           C
ATOM   3459  O   GLU A 509     -14.178 -17.734  21.441  1.00  0.00           O
ATOM   3460  N   VAL A 510     -15.087 -18.054  19.386  1.00  0.00           N
ATOM   3461  CA  VAL A 510     -16.433 -17.846  19.892  1.00  0.00           C
ATOM   3462  CB  VAL A 510     -17.129 -16.956  18.835  1.00  0.00           C
ATOM   3463  CG1 VAL A 510     -18.627 -16.931  18.847  1.00  0.00           C
ATOM   3464  CG2 VAL A 510     -16.591 -15.542  18.731  1.00  0.00           C
ATOM   3465  C   VAL A 510     -17.168 -19.184  20.075  1.00  0.00           C
ATOM   3466  O   VAL A 510     -17.148 -20.034  19.193  1.00  0.00           O
ATOM   3467  N   TRP A 511     -17.844 -19.278  21.230  1.00  0.00           N
ATOM   3468  CA  TRP A 511     -18.646 -20.464  21.674  1.00  0.00           C
ATOM   3469  CB  TRP A 511     -18.363 -20.517  23.187  1.00  0.00           C
ATOM   3470  CG  TRP A 511     -17.119 -21.149  23.682  1.00  0.00           C
ATOM   3471  CD1 TRP A 511     -16.138 -21.837  23.012  1.00  0.00           C
ATOM   3472  NE1 TRP A 511     -15.251 -22.294  23.964  1.00  0.00           N
ATOM   3473  CE2 TRP A 511     -15.683 -22.163  25.215  1.00  0.00           C
ATOM   3474  CZ2 TRP A 511     -15.152 -22.603  26.486  1.00  0.00           C
ATOM   3475  CH2 TRP A 511     -15.953 -22.424  27.607  1.00  0.00           C
ATOM   3476  CZ3 TRP A 511     -17.141 -21.596  27.495  1.00  0.00           C
ATOM   3477  CE3 TRP A 511     -17.550 -21.128  26.234  1.00  0.00           C
ATOM   3478  CD2 TRP A 511     -16.883 -21.415  25.059  1.00  0.00           C
ATOM   3479  C   TRP A 511     -20.176 -20.352  21.354  1.00  0.00           C
ATOM   3480  O   TRP A 511     -20.934 -19.661  21.996  1.00  0.00           O
ATOM   3481  N   CYS A 512     -20.500 -20.812  20.136  1.00  0.00           N
ATOM   3482  CA  CYS A 512     -21.851 -20.764  19.572  1.00  0.00           C
ATOM   3483  CB  CYS A 512     -21.912 -21.344  18.088  1.00  0.00           C
ATOM   3484  SG  CYS A 512     -20.740 -20.384  17.098  1.00  0.00           S
ATOM   3485  C   CYS A 512     -22.814 -21.655  20.416  1.00  0.00           C
ATOM   3486  O   CYS A 512     -22.667 -22.861  20.333  1.00  0.00           O
ATOM   3487  N   PRO A 513     -23.899 -21.141  21.069  1.00  0.00           N
ATOM   3488  CD  PRO A 513     -23.992 -19.740  21.447  1.00  0.00           C
ATOM   3489  CG  PRO A 513     -24.581 -19.745  22.802  1.00  0.00           C
ATOM   3490  CB  PRO A 513     -25.518 -20.960  22.747  1.00  0.00           C
ATOM   3491  CA  PRO A 513     -24.811 -21.958  21.812  1.00  0.00           C
ATOM   3492  C   PRO A 513     -25.690 -22.718  20.839  1.00  0.00           C
ATOM   3493  O   PRO A 513     -26.041 -22.058  19.844  1.00  0.00           O
ATOM   3494  N   MET A 514     -25.960 -24.015  21.085  1.00  0.00           N
ATOM   3495  CA  MET A 514     -26.789 -24.762  20.168  1.00  0.00           C
ATOM   3496  CB  MET A 514     -26.454 -26.272  20.266  1.00  0.00           C
ATOM   3497  CG  MET A 514     -25.232 -26.803  19.461  1.00  0.00           C
ATOM   3498  SD  MET A 514     -25.583 -26.914  17.691  1.00  0.00           S
ATOM   3499  CE  MET A 514     -26.884 -28.062  17.487  1.00  0.00           C
ATOM   3500  C   MET A 514     -28.274 -24.475  20.546  1.00  0.00           C
ATOM   3501  O   MET A 514     -28.725 -24.592  21.670  1.00  0.00           O
ATOM   3502  N   SER A 515     -29.063 -24.208  19.500  1.00  0.00           N
ATOM   3503  CA  SER A 515     -30.517 -24.167  19.628  1.00  0.00           C
ATOM   3504  CB  SER A 515     -31.124 -23.522  18.441  1.00  0.00           C
ATOM   3505  OG  SER A 515     -32.433 -23.151  18.788  1.00  0.00           O
ATOM   3506  C   SER A 515     -31.134 -25.551  19.890  1.00  0.00           C
ATOM   3507  O   SER A 515     -30.642 -26.424  19.120  1.00  0.00           O
ATOM   3508  N   PRO A 516     -32.024 -25.897  20.900  1.00  0.00           N
ATOM   3509  CD  PRO A 516     -32.741 -25.021  21.757  1.00  0.00           C
ATOM   3510  CG  PRO A 516     -32.795 -25.781  23.101  1.00  0.00           C
ATOM   3511  CB  PRO A 516     -33.260 -27.122  22.514  1.00  0.00           C
ATOM   3512  CA  PRO A 516     -32.316 -27.245  21.335  1.00  0.00           C
ATOM   3513  C   PRO A 516     -32.858 -28.246  20.304  1.00  0.00           C
ATOM   3514  O   PRO A 516     -32.523 -29.410  20.293  1.00  0.00           O
ATOM   3515  N   GLU A 517     -33.680 -27.711  19.461  1.00  0.00           N
ATOM   3516  CA  GLU A 517     -34.262 -28.462  18.341  1.00  0.00           C
ATOM   3517  CB  GLU A 517     -35.444 -27.769  17.641  1.00  0.00           C
ATOM   3518  CG  GLU A 517     -35.180 -26.474  16.789  1.00  0.00           C
ATOM   3519  CD  GLU A 517     -34.930 -25.233  17.703  1.00  0.00           C
ATOM   3520  OE1 GLU A 517     -34.294 -24.211  17.309  1.00  0.00           O
ATOM   3521  OE2 GLU A 517     -35.371 -25.225  18.875  1.00  0.00           O
ATOM   3522  C   GLU A 517     -33.155 -28.898  17.342  1.00  0.00           C
ATOM   3523  O   GLU A 517     -33.217 -30.012  16.863  1.00  0.00           O
ATOM   3524  N   PHE A 518     -32.041 -28.176  17.082  1.00  0.00           N
ATOM   3525  CA  PHE A 518     -30.849 -28.633  16.339  1.00  0.00           C
ATOM   3526  CB  PHE A 518     -29.996 -27.359  15.902  1.00  0.00           C
ATOM   3527  CG  PHE A 518     -30.632 -26.450  14.892  1.00  0.00           C
ATOM   3528  CD1 PHE A 518     -31.634 -25.514  15.213  1.00  0.00           C
ATOM   3529  CE1 PHE A 518     -32.240 -24.722  14.198  1.00  0.00           C
ATOM   3530  CZ  PHE A 518     -31.653 -24.796  12.920  1.00  0.00           C
ATOM   3531  CE2 PHE A 518     -30.521 -25.587  12.632  1.00  0.00           C
ATOM   3532  CD2 PHE A 518     -30.047 -26.442  13.584  1.00  0.00           C
ATOM   3533  C   PHE A 518     -29.974 -29.562  17.224  1.00  0.00           C
ATOM   3534  O   PHE A 518     -29.393 -30.558  16.690  1.00  0.00           O
ATOM   3535  N   TYR A 519     -29.890 -29.449  18.566  1.00  0.00           N
ATOM   3536  CA  TYR A 519     -29.112 -30.306  19.408  1.00  0.00           C
ATOM   3537  CB  TYR A 519     -28.973 -29.658  20.788  1.00  0.00           C
ATOM   3538  CG  TYR A 519     -27.843 -30.397  21.526  1.00  0.00           C
ATOM   3539  CD1 TYR A 519     -26.502 -30.051  21.198  1.00  0.00           C
ATOM   3540  CE1 TYR A 519     -25.373 -30.769  21.832  1.00  0.00           C
ATOM   3541  CZ  TYR A 519     -25.710 -31.606  22.883  1.00  0.00           C
ATOM   3542  OH  TYR A 519     -24.638 -32.200  23.568  1.00  0.00           O
ATOM   3543  CE2 TYR A 519     -27.042 -31.801  23.255  1.00  0.00           C
ATOM   3544  CD2 TYR A 519     -28.107 -31.251  22.580  1.00  0.00           C
ATOM   3545  C   TYR A 519     -29.649 -31.773  19.529  1.00  0.00           C
ATOM   3546  O   TYR A 519     -28.861 -32.707  19.496  1.00  0.00           O
ATOM   3547  N   ARG A 520     -30.989 -31.795  19.646  1.00  0.00           N
ATOM   3548  CA  ARG A 520     -31.666 -33.115  19.650  1.00  0.00           C
ATOM   3549  CB  ARG A 520     -33.134 -32.771  19.823  1.00  0.00           C
ATOM   3550  CG  ARG A 520     -34.003 -34.032  19.855  1.00  0.00           C
ATOM   3551  CD  ARG A 520     -33.786 -34.837  21.133  1.00  0.00           C
ATOM   3552  NE  ARG A 520     -34.848 -35.929  21.281  1.00  0.00           N
ATOM   3553  CZ  ARG A 520     -35.933 -35.934  22.000  1.00  0.00           C
ATOM   3554  NH1 ARG A 520     -36.673 -37.010  21.968  1.00  0.00           N
ATOM   3555  NH2 ARG A 520     -36.322 -34.917  22.748  1.00  0.00           N
ATOM   3556  C   ARG A 520     -31.486 -33.926  18.366  1.00  0.00           C
ATOM   3557  O   ARG A 520     -31.294 -35.148  18.450  1.00  0.00           O
ATOM   3558  N   GLU A 521     -31.639 -33.354  17.183  1.00  0.00           N
ATOM   3559  CA  GLU A 521     -31.170 -34.003  15.907  1.00  0.00           C
ATOM   3560  CB  GLU A 521     -31.404 -33.087  14.725  1.00  0.00           C
ATOM   3561  CG  GLU A 521     -32.932 -32.752  14.534  1.00  0.00           C
ATOM   3562  CD  GLU A 521     -33.871 -33.882  14.638  1.00  0.00           C
ATOM   3563  OE1 GLU A 521     -34.689 -33.843  15.600  1.00  0.00           O
ATOM   3564  OE2 GLU A 521     -33.763 -34.822  13.768  1.00  0.00           O
ATOM   3565  C   GLU A 521     -29.657 -34.380  15.880  1.00  0.00           C
ATOM   3566  O   GLU A 521     -29.343 -35.558  15.546  1.00  0.00           O
ATOM   3567  N   TYR A 522     -28.757 -33.533  16.402  1.00  0.00           N
ATOM   3568  CA  TYR A 522     -27.321 -33.781  16.481  1.00  0.00           C
ATOM   3569  CB  TYR A 522     -26.546 -32.517  17.055  1.00  0.00           C
ATOM   3570  CG  TYR A 522     -25.077 -32.788  17.466  1.00  0.00           C
ATOM   3571  CD1 TYR A 522     -23.960 -32.811  16.635  1.00  0.00           C
ATOM   3572  CE1 TYR A 522     -22.615 -33.023  17.061  1.00  0.00           C
ATOM   3573  CZ  TYR A 522     -22.424 -33.263  18.413  1.00  0.00           C
ATOM   3574  OH  TYR A 522     -21.253 -33.712  18.856  1.00  0.00           O
ATOM   3575  CE2 TYR A 522     -23.527 -33.183  19.302  1.00  0.00           C
ATOM   3576  CD2 TYR A 522     -24.838 -32.959  18.859  1.00  0.00           C
ATOM   3577  C   TYR A 522     -27.047 -35.079  17.321  1.00  0.00           C
ATOM   3578  O   TYR A 522     -26.257 -35.962  16.773  1.00  0.00           O
ATOM   3579  N   VAL A 523     -27.647 -35.220  18.553  1.00  0.00           N
ATOM   3580  CA  VAL A 523     -27.344 -36.333  19.534  1.00  0.00           C
ATOM   3581  CB  VAL A 523     -27.711 -35.956  20.955  1.00  0.00           C
ATOM   3582  CG1 VAL A 523     -26.838 -34.819  21.499  1.00  0.00           C
ATOM   3583  CG2 VAL A 523     -29.279 -35.884  21.164  1.00  0.00           C
ATOM   3584  C   VAL A 523     -27.871 -37.680  19.002  1.00  0.00           C
ATOM   3585  O   VAL A 523     -27.339 -38.750  19.348  1.00  0.00           O
ATOM   3586  N   ALA A 524     -28.883 -37.697  18.108  1.00  0.00           N
ATOM   3587  CA  ALA A 524     -29.438 -38.887  17.586  1.00  0.00           C
ATOM   3588  CB  ALA A 524     -30.954 -38.634  17.242  1.00  0.00           C
ATOM   3589  C   ALA A 524     -28.829 -39.492  16.354  1.00  0.00           C
ATOM   3590  O   ALA A 524     -28.876 -40.686  16.119  1.00  0.00           O
ATOM   3591  N   ILE A 525     -28.239 -38.583  15.458  1.00  0.00           N
ATOM   3592  CA  ILE A 525     -27.821 -38.954  14.124  1.00  0.00           C
ATOM   3593  CB  ILE A 525     -27.851 -37.672  13.273  1.00  0.00           C
ATOM   3594  CG2 ILE A 525     -27.182 -37.797  11.852  1.00  0.00           C
ATOM   3595  CG1 ILE A 525     -29.310 -37.307  12.981  1.00  0.00           C
ATOM   3596  CD1 ILE A 525     -29.382 -35.951  12.257  1.00  0.00           C
ATOM   3597  C   ILE A 525     -26.367 -39.496  14.359  1.00  0.00           C
ATOM   3598  O   ILE A 525     -25.566 -38.950  15.069  1.00  0.00           O
ATOM   3599  N   LYS A 526     -26.105 -40.636  13.748  1.00  0.00           N
ATOM   3600  CA  LYS A 526     -24.824 -41.333  13.691  1.00  0.00           C
ATOM   3601  CB  LYS A 526     -25.077 -42.815  13.323  1.00  0.00           C
ATOM   3602  CG  LYS A 526     -23.789 -43.572  13.743  1.00  0.00           C
ATOM   3603  CD  LYS A 526     -23.754 -45.050  13.208  1.00  0.00           C
ATOM   3604  CE  LYS A 526     -22.443 -45.776  13.407  1.00  0.00           C
ATOM   3605  NZ  LYS A 526     -22.750 -47.225  13.046  1.00  0.00           N
ATOM   3606  C   LYS A 526     -24.004 -40.659  12.580  1.00  0.00           C
ATOM   3607  O   LYS A 526     -22.946 -40.244  12.956  1.00  0.00           O
ATOM   3608  N   THR A 527     -24.499 -40.553  11.400  1.00  0.00           N
ATOM   3609  CA  THR A 527     -23.549 -40.306  10.315  1.00  0.00           C
ATOM   3610  CB  THR A 527     -24.299 -40.409   8.983  1.00  0.00           C
ATOM   3611  CG2 THR A 527     -25.545 -39.563   8.928  1.00  0.00           C
ATOM   3612  OG1 THR A 527     -23.587 -40.004   7.810  1.00  0.00           O
ATOM   3613  C   THR A 527     -22.846 -38.936  10.493  1.00  0.00           C
ATOM   3614  O   THR A 527     -23.549 -38.047  10.945  1.00  0.00           O
ATOM   3615  N   LYS A 528     -21.587 -38.834   9.992  1.00  0.00           N
ATOM   3616  CA  LYS A 528     -20.798 -37.605  10.073  1.00  0.00           C
ATOM   3617  CB  LYS A 528     -19.478 -37.824   9.330  1.00  0.00           C
ATOM   3618  CG  LYS A 528     -18.417 -36.675   9.438  1.00  0.00           C
ATOM   3619  CD  LYS A 528     -17.937 -36.517  10.906  1.00  0.00           C
ATOM   3620  CE  LYS A 528     -16.746 -35.553  11.083  1.00  0.00           C
ATOM   3621  NZ  LYS A 528     -15.464 -36.326  10.899  1.00  0.00           N
ATOM   3622  C   LYS A 528     -21.519 -36.336   9.538  1.00  0.00           C
ATOM   3623  O   LYS A 528     -21.186 -35.195   9.993  1.00  0.00           O
ATOM   3624  N   LYS A 529     -22.458 -36.450   8.598  1.00  0.00           N
ATOM   3625  CA  LYS A 529     -23.329 -35.376   8.101  1.00  0.00           C
ATOM   3626  CB  LYS A 529     -24.451 -35.906   7.206  1.00  0.00           C
ATOM   3627  CG  LYS A 529     -24.018 -36.796   6.045  1.00  0.00           C
ATOM   3628  CD  LYS A 529     -23.356 -36.014   4.878  1.00  0.00           C
ATOM   3629  CE  LYS A 529     -24.109 -34.804   4.306  1.00  0.00           C
ATOM   3630  NZ  LYS A 529     -25.374 -35.217   3.682  1.00  0.00           N
ATOM   3631  C   LYS A 529     -24.022 -34.542   9.248  1.00  0.00           C
ATOM   3632  O   LYS A 529     -24.388 -33.380   9.013  1.00  0.00           O
ATOM   3633  N   ARG A 530     -24.084 -35.069  10.484  1.00  0.00           N
ATOM   3634  CA  ARG A 530     -24.461 -34.238  11.688  1.00  0.00           C
ATOM   3635  CB  ARG A 530     -24.539 -35.033  13.024  1.00  0.00           C
ATOM   3636  CG  ARG A 530     -23.130 -35.564  13.564  1.00  0.00           C
ATOM   3637  CD  ARG A 530     -23.489 -36.179  14.943  1.00  0.00           C
ATOM   3638  NE  ARG A 530     -22.235 -36.574  15.593  1.00  0.00           N
ATOM   3639  CZ  ARG A 530     -22.078 -36.916  16.855  1.00  0.00           C
ATOM   3640  NH1 ARG A 530     -23.090 -37.061  17.691  1.00  0.00           N
ATOM   3641  NH2 ARG A 530     -20.864 -37.052  17.299  1.00  0.00           N
ATOM   3642  C   ARG A 530     -23.629 -32.988  11.816  1.00  0.00           C
ATOM   3643  O   ARG A 530     -24.075 -32.128  12.548  1.00  0.00           O
ATOM   3644  N   ILE A 531     -22.475 -32.833  11.158  1.00  0.00           N
ATOM   3645  CA  ILE A 531     -21.812 -31.504  11.155  1.00  0.00           C
ATOM   3646  CB  ILE A 531     -20.411 -31.700  10.528  1.00  0.00           C
ATOM   3647  CG2 ILE A 531     -20.458 -32.043   9.043  1.00  0.00           C
ATOM   3648  CG1 ILE A 531     -19.654 -30.360  10.558  1.00  0.00           C
ATOM   3649  CD1 ILE A 531     -18.175 -30.572  10.567  1.00  0.00           C
ATOM   3650  C   ILE A 531     -22.645 -30.402  10.578  1.00  0.00           C
ATOM   3651  O   ILE A 531     -22.407 -29.264  10.876  1.00  0.00           O
ATOM   3652  N   LEU A 532     -23.690 -30.722   9.724  1.00  0.00           N
ATOM   3653  CA  LEU A 532     -24.630 -29.698   9.187  1.00  0.00           C
ATOM   3654  CB  LEU A 532     -25.363 -30.336   7.880  1.00  0.00           C
ATOM   3655  CG  LEU A 532     -26.314 -29.363   7.156  1.00  0.00           C
ATOM   3656  CD1 LEU A 532     -25.420 -28.230   6.600  1.00  0.00           C
ATOM   3657  CD2 LEU A 532     -27.154 -29.918   5.996  1.00  0.00           C
ATOM   3658  C   LEU A 532     -25.494 -29.083  10.271  1.00  0.00           C
ATOM   3659  O   LEU A 532     -25.703 -27.874  10.226  1.00  0.00           O
ATOM   3660  N   LEU A 533     -26.106 -29.880  11.204  1.00  0.00           N
ATOM   3661  CA  LEU A 533     -26.837 -29.363  12.418  1.00  0.00           C
ATOM   3662  CB  LEU A 533     -27.103 -30.575  13.341  1.00  0.00           C
ATOM   3663  CG  LEU A 533     -28.370 -31.499  13.053  1.00  0.00           C
ATOM   3664  CD1 LEU A 533     -29.614 -30.640  12.970  1.00  0.00           C
ATOM   3665  CD2 LEU A 533     -28.248 -32.346  11.773  1.00  0.00           C
ATOM   3666  C   LEU A 533     -26.157 -28.271  13.231  1.00  0.00           C
ATOM   3667  O   LEU A 533     -26.843 -27.403  13.770  1.00  0.00           O
ATOM   3668  N   TYR A 534     -24.847 -28.390  13.318  1.00  0.00           N
ATOM   3669  CA  TYR A 534     -24.165 -27.284  14.027  1.00  0.00           C
ATOM   3670  CB  TYR A 534     -23.284 -27.863  15.094  1.00  0.00           C
ATOM   3671  CG  TYR A 534     -21.999 -28.685  14.651  1.00  0.00           C
ATOM   3672  CD1 TYR A 534     -20.859 -27.989  14.262  1.00  0.00           C
ATOM   3673  CE1 TYR A 534     -19.622 -28.654  13.937  1.00  0.00           C
ATOM   3674  CZ  TYR A 534     -19.578 -30.102  14.127  1.00  0.00           C
ATOM   3675  OH  TYR A 534     -18.424 -30.755  13.835  1.00  0.00           O
ATOM   3676  CE2 TYR A 534     -20.742 -30.840  14.463  1.00  0.00           C
ATOM   3677  CD2 TYR A 534     -21.933 -30.131  14.825  1.00  0.00           C
ATOM   3678  C   TYR A 534     -23.540 -26.245  13.149  1.00  0.00           C
ATOM   3679  O   TYR A 534     -23.317 -25.109  13.621  1.00  0.00           O
ATOM   3680  N   THR A 535     -23.196 -26.563  11.900  1.00  0.00           N
ATOM   3681  CA  THR A 535     -22.767 -25.550  10.863  1.00  0.00           C
ATOM   3682  CB  THR A 535     -22.290 -26.194   9.532  1.00  0.00           C
ATOM   3683  CG2 THR A 535     -21.528 -25.208   8.591  1.00  0.00           C
ATOM   3684  OG1 THR A 535     -21.369 -27.285   9.694  1.00  0.00           O
ATOM   3685  C   THR A 535     -23.837 -24.490  10.600  1.00  0.00           C
ATOM   3686  O   THR A 535     -23.575 -23.282  10.582  1.00  0.00           O
ATOM   3687  N   MET A 536     -25.035 -24.998  10.501  1.00  0.00           N
ATOM   3688  CA  MET A 536     -26.238 -24.140  10.383  1.00  0.00           C
ATOM   3689  CB  MET A 536     -27.219 -24.798   9.418  1.00  0.00           C
ATOM   3690  CG  MET A 536     -26.508 -25.126   8.099  1.00  0.00           C
ATOM   3691  SD  MET A 536     -25.535 -23.851   7.294  1.00  0.00           S
ATOM   3692  CE  MET A 536     -26.762 -22.540   6.945  1.00  0.00           C
ATOM   3693  C   MET A 536     -27.090 -23.883  11.611  1.00  0.00           C
ATOM   3694  O   MET A 536     -28.101 -23.190  11.544  1.00  0.00           O
ATOM   3695  N   ASN A 537     -26.605 -24.220  12.833  1.00  0.00           N
ATOM   3696  CA  ASN A 537     -27.231 -23.736  14.081  1.00  0.00           C
ATOM   3697  CB  ASN A 537     -26.403 -24.336  15.244  1.00  0.00           C
ATOM   3698  CG  ASN A 537     -26.550 -23.592  16.535  1.00  0.00           C
ATOM   3699  OD1 ASN A 537     -27.598 -23.237  16.969  1.00  0.00           O
ATOM   3700  ND2 ASN A 537     -25.438 -23.213  17.114  1.00  0.00           N
ATOM   3701  C   ASN A 537     -27.406 -22.178  14.164  1.00  0.00           C
ATOM   3702  O   ASN A 537     -26.432 -21.479  13.937  1.00  0.00           O
ATOM   3703  N   PRO A 538     -28.625 -21.620  14.199  1.00  0.00           N
ATOM   3704  CD  PRO A 538     -29.826 -22.193  14.692  1.00  0.00           C
ATOM   3705  CG  PRO A 538     -30.607 -21.082  15.318  1.00  0.00           C
ATOM   3706  CB  PRO A 538     -30.431 -20.004  14.337  1.00  0.00           C
ATOM   3707  CA  PRO A 538     -28.902 -20.191  13.896  1.00  0.00           C
ATOM   3708  C   PRO A 538     -28.035 -19.213  14.809  1.00  0.00           C
ATOM   3709  O   PRO A 538     -27.870 -18.018  14.524  1.00  0.00           O
ATOM   3710  N   ASN A 539     -27.497 -19.610  15.963  1.00  0.00           N
ATOM   3711  CA  ASN A 539     -26.623 -18.759  16.776  1.00  0.00           C
ATOM   3712  CB  ASN A 539     -26.647 -19.394  18.189  1.00  0.00           C
ATOM   3713  CG  ASN A 539     -28.089 -19.379  18.745  1.00  0.00           C
ATOM   3714  OD1 ASN A 539     -28.832 -18.445  18.474  1.00  0.00           O
ATOM   3715  ND2 ASN A 539     -28.438 -20.465  19.407  1.00  0.00           N
ATOM   3716  C   ASN A 539     -25.212 -18.540  16.180  1.00  0.00           C
ATOM   3717  O   ASN A 539     -24.705 -17.448  16.355  1.00  0.00           O
ATOM   3718  N   LYS A 540     -24.590 -19.456  15.422  1.00  0.00           N
ATOM   3719  CA  LYS A 540     -23.543 -19.251  14.438  1.00  0.00           C
ATOM   3720  CB  LYS A 540     -23.183 -20.660  13.860  1.00  0.00           C
ATOM   3721  CG  LYS A 540     -21.772 -20.584  13.229  1.00  0.00           C
ATOM   3722  CD  LYS A 540     -21.079 -21.857  12.881  1.00  0.00           C
ATOM   3723  CE  LYS A 540     -20.791 -22.650  14.157  1.00  0.00           C
ATOM   3724  NZ  LYS A 540     -19.733 -23.554  13.804  1.00  0.00           N
ATOM   3725  C   LYS A 540     -23.855 -18.187  13.304  1.00  0.00           C
ATOM   3726  O   LYS A 540     -23.044 -17.291  12.927  1.00  0.00           O
ATOM   3727  N   PHE A 541     -25.037 -18.313  12.663  1.00  0.00           N
ATOM   3728  CA  PHE A 541     -25.550 -17.373  11.674  1.00  0.00           C
ATOM   3729  CB  PHE A 541     -26.823 -17.961  11.036  1.00  0.00           C
ATOM   3730  CG  PHE A 541     -27.045 -17.621   9.571  1.00  0.00           C
ATOM   3731  CD1 PHE A 541     -27.170 -16.252   9.214  1.00  0.00           C
ATOM   3732  CE1 PHE A 541     -27.093 -15.915   7.836  1.00  0.00           C
ATOM   3733  CZ  PHE A 541     -26.841 -16.912   6.916  1.00  0.00           C
ATOM   3734  CE2 PHE A 541     -26.633 -18.216   7.291  1.00  0.00           C
ATOM   3735  CD2 PHE A 541     -26.808 -18.607   8.620  1.00  0.00           C
ATOM   3736  C   PHE A 541     -25.744 -15.910  12.187  1.00  0.00           C
ATOM   3737  O   PHE A 541     -25.193 -14.954  11.613  1.00  0.00           O
ATOM   3738  N   ARG A 542     -26.363 -15.710  13.381  1.00  0.00           N
ATOM   3739  CA  ARG A 542     -26.471 -14.381  14.016  1.00  0.00           C
ATOM   3740  CB  ARG A 542     -27.395 -14.482  15.223  1.00  0.00           C
ATOM   3741  CG  ARG A 542     -28.888 -14.613  14.718  1.00  0.00           C
ATOM   3742  CD  ARG A 542     -29.600 -15.340  15.802  1.00  0.00           C
ATOM   3743  NE  ARG A 542     -29.932 -14.600  17.040  1.00  0.00           N
ATOM   3744  CZ  ARG A 542     -30.758 -13.521  17.209  1.00  0.00           C
ATOM   3745  NH1 ARG A 542     -31.487 -13.007  16.317  1.00  0.00           N
ATOM   3746  NH2 ARG A 542     -30.905 -12.942  18.373  1.00  0.00           N
ATOM   3747  C   ARG A 542     -25.075 -13.913  14.468  1.00  0.00           C
ATOM   3748  O   ARG A 542     -24.703 -12.792  14.056  1.00  0.00           O
ATOM   3749  N   ALA A 543     -24.257 -14.776  15.092  1.00  0.00           N
ATOM   3750  CA  ALA A 543     -23.005 -14.307  15.668  1.00  0.00           C
ATOM   3751  CB  ALA A 543     -22.403 -15.481  16.486  1.00  0.00           C
ATOM   3752  C   ALA A 543     -22.049 -13.959  14.589  1.00  0.00           C
ATOM   3753  O   ALA A 543     -21.295 -12.952  14.595  1.00  0.00           O
ATOM   3754  N   CYS A 544     -21.893 -14.777  13.526  1.00  0.00           N
ATOM   3755  CA  CYS A 544     -21.102 -14.523  12.270  1.00  0.00           C
ATOM   3756  CB  CYS A 544     -21.202 -15.617  11.242  1.00  0.00           C
ATOM   3757  SG  CYS A 544     -19.864 -15.396  10.053  1.00  0.00           S
ATOM   3758  C   CYS A 544     -21.603 -13.192  11.607  1.00  0.00           C
ATOM   3759  O   CYS A 544     -20.752 -12.299  11.315  1.00  0.00           O
ATOM   3760  N   GLN A 545     -22.950 -12.986  11.434  1.00  0.00           N
ATOM   3761  CA  GLN A 545     -23.485 -11.760  10.892  1.00  0.00           C
ATOM   3762  CB  GLN A 545     -25.011 -11.970  10.746  1.00  0.00           C
ATOM   3763  CG  GLN A 545     -25.841 -10.680  10.496  1.00  0.00           C
ATOM   3764  CD  GLN A 545     -27.339 -10.873  10.386  1.00  0.00           C
ATOM   3765  OE1 GLN A 545     -27.918 -11.836  10.892  1.00  0.00           O
ATOM   3766  NE2 GLN A 545     -28.110 -10.047   9.707  1.00  0.00           N
ATOM   3767  C   GLN A 545     -23.122 -10.573  11.752  1.00  0.00           C
ATOM   3768  O   GLN A 545     -22.763  -9.566  11.147  1.00  0.00           O
ATOM   3769  N   PHE A 546     -23.150 -10.596  13.063  1.00  0.00           N
ATOM   3770  CA  PHE A 546     -22.704  -9.456  13.892  1.00  0.00           C
ATOM   3771  CB  PHE A 546     -22.885  -9.756  15.343  1.00  0.00           C
ATOM   3772  CG  PHE A 546     -22.250  -8.875  16.409  1.00  0.00           C
ATOM   3773  CD1 PHE A 546     -22.022  -7.476  16.296  1.00  0.00           C
ATOM   3774  CE1 PHE A 546     -21.327  -6.692  17.257  1.00  0.00           C
ATOM   3775  CZ  PHE A 546     -20.890  -7.380  18.383  1.00  0.00           C
ATOM   3776  CE2 PHE A 546     -21.245  -8.724  18.620  1.00  0.00           C
ATOM   3777  CD2 PHE A 546     -21.844  -9.489  17.652  1.00  0.00           C
ATOM   3778  C   PHE A 546     -21.287  -9.124  13.614  1.00  0.00           C
ATOM   3779  O   PHE A 546     -20.861  -7.971  13.327  1.00  0.00           O
ATOM   3780  N   LEU A 547     -20.416 -10.166  13.732  1.00  0.00           N
ATOM   3781  CA  LEU A 547     -18.981 -10.018  13.502  1.00  0.00           C
ATOM   3782  CB  LEU A 547     -18.192 -11.268  13.991  1.00  0.00           C
ATOM   3783  CG  LEU A 547     -18.329 -11.629  15.464  1.00  0.00           C
ATOM   3784  CD1 LEU A 547     -17.736 -13.049  15.731  1.00  0.00           C
ATOM   3785  CD2 LEU A 547     -17.686 -10.642  16.425  1.00  0.00           C
ATOM   3786  C   LEU A 547     -18.486  -9.615  12.116  1.00  0.00           C
ATOM   3787  O   LEU A 547     -17.681  -8.677  12.077  1.00  0.00           O
ATOM   3788  N   ILE A 548     -19.122 -10.026  11.015  1.00  0.00           N
ATOM   3789  CA  ILE A 548     -19.037  -9.320   9.702  1.00  0.00           C
ATOM   3790  CB  ILE A 548     -19.814 -10.142   8.553  1.00  0.00           C
ATOM   3791  CG2 ILE A 548     -20.021  -9.324   7.226  1.00  0.00           C
ATOM   3792  CG1 ILE A 548     -19.287 -11.597   8.265  1.00  0.00           C
ATOM   3793  CD1 ILE A 548     -20.282 -12.543   7.685  1.00  0.00           C
ATOM   3794  C   ILE A 548     -19.446  -7.809   9.858  1.00  0.00           C
ATOM   3795  O   ILE A 548     -18.579  -6.962   9.534  1.00  0.00           O
ATOM   3796  N   LYS A 549     -20.660  -7.451  10.387  1.00  0.00           N
ATOM   3797  CA  LYS A 549     -21.152  -6.116  10.628  1.00  0.00           C
ATOM   3798  CB  LYS A 549     -22.518  -6.118  11.319  1.00  0.00           C
ATOM   3799  CG  LYS A 549     -23.695  -6.455  10.410  1.00  0.00           C
ATOM   3800  CD  LYS A 549     -25.088  -6.142  11.013  1.00  0.00           C
ATOM   3801  CE  LYS A 549     -26.234  -6.455  10.103  1.00  0.00           C
ATOM   3802  NZ  LYS A 549     -27.496  -5.922  10.647  1.00  0.00           N
ATOM   3803  C   LYS A 549     -20.259  -5.171  11.446  1.00  0.00           C
ATOM   3804  O   LYS A 549     -20.113  -4.018  11.075  1.00  0.00           O
ATOM   3805  N   PHE A 550     -19.529  -5.637  12.463  1.00  0.00           N
ATOM   3806  CA  PHE A 550     -18.500  -4.804  13.198  1.00  0.00           C
ATOM   3807  CB  PHE A 550     -17.951  -5.578  14.436  1.00  0.00           C
ATOM   3808  CG  PHE A 550     -16.871  -4.892  15.260  1.00  0.00           C
ATOM   3809  CD1 PHE A 550     -15.519  -5.205  15.043  1.00  0.00           C
ATOM   3810  CE1 PHE A 550     -14.541  -4.518  15.766  1.00  0.00           C
ATOM   3811  CZ  PHE A 550     -14.864  -3.625  16.849  1.00  0.00           C
ATOM   3812  CE2 PHE A 550     -16.266  -3.467  17.148  1.00  0.00           C
ATOM   3813  CD2 PHE A 550     -17.243  -4.046  16.333  1.00  0.00           C
ATOM   3814  C   PHE A 550     -17.390  -4.426  12.210  1.00  0.00           C
ATOM   3815  O   PHE A 550     -16.953  -3.261  12.193  1.00  0.00           O
ATOM   3816  N   HIE A 551     -16.830  -5.311  11.410  1.00  0.00           N
ATOM   3817  CA  HIE A 551     -15.724  -5.002  10.492  1.00  0.00           C
ATOM   3818  CB  HIE A 551     -14.781  -6.169  10.309  1.00  0.00           C
ATOM   3819  CG  HIE A 551     -14.115  -6.691  11.571  1.00  0.00           C
ATOM   3820  ND1 HIE A 551     -13.078  -5.965  12.240  1.00  0.00           N
ATOM   3821  CE1 HIE A 551     -12.739  -6.739  13.339  1.00  0.00           C
ATOM   3822  NE2 HIE A 551     -13.565  -7.793  13.423  1.00  0.00           N
ATOM   3823  CD2 HIE A 551     -14.269  -7.843  12.246  1.00  0.00           C
ATOM   3824  C   HIE A 551     -16.170  -4.342   9.116  1.00  0.00           C
ATOM   3825  O   HIE A 551     -15.366  -3.627   8.524  1.00  0.00           O
ATOM   3826  N   GLU A 552     -17.419  -4.577   8.630  1.00  0.00           N
ATOM   3827  CA  GLU A 552     -17.899  -3.810   7.514  1.00  0.00           C
ATOM   3828  CB  GLU A 552     -19.135  -4.464   6.841  1.00  0.00           C
ATOM   3829  CG  GLU A 552     -18.866  -5.804   6.032  1.00  0.00           C
ATOM   3830  CD  GLU A 552     -20.094  -6.442   5.347  1.00  0.00           C
ATOM   3831  OE1 GLU A 552     -21.224  -6.062   5.751  1.00  0.00           O
ATOM   3832  OE2 GLU A 552     -19.901  -7.251   4.401  1.00  0.00           O
ATOM   3833  C   GLU A 552     -18.118  -2.367   7.926  1.00  0.00           C
ATOM   3834  O   GLU A 552     -17.812  -1.347   7.282  1.00  0.00           O
ATOM   3835  N   ARG A 553     -18.695  -2.150   9.145  1.00  0.00           N
ATOM   3836  CA  ARG A 553     -18.666  -0.830   9.857  1.00  0.00           C
ATOM   3837  CB  ARG A 553     -19.482  -0.831  11.184  1.00  0.00           C
ATOM   3838  CG  ARG A 553     -20.982  -0.845  10.876  1.00  0.00           C
ATOM   3839  CD  ARG A 553     -21.759  -0.358  12.099  1.00  0.00           C
ATOM   3840  NE  ARG A 553     -21.449  -1.218  13.270  1.00  0.00           N
ATOM   3841  CZ  ARG A 553     -22.144  -2.235  13.726  1.00  0.00           C
ATOM   3842  NH1 ARG A 553     -23.237  -2.673  13.187  1.00  0.00           N
ATOM   3843  NH2 ARG A 553     -21.885  -2.816  14.882  1.00  0.00           N
ATOM   3844  C   ARG A 553     -17.316  -0.109  10.020  1.00  0.00           C
ATOM   3845  O   ARG A 553     -17.305   1.140   9.937  1.00  0.00           O
ATOM   3846  N   ARG A 554     -16.194  -0.838  10.188  1.00  0.00           N
ATOM   3847  CA  ARG A 554     -14.792  -0.375  10.061  1.00  0.00           C
ATOM   3848  CB  ARG A 554     -14.001  -1.433  10.824  1.00  0.00           C
ATOM   3849  CG  ARG A 554     -14.144  -1.058  12.323  1.00  0.00           C
ATOM   3850  CD  ARG A 554     -13.854  -2.288  13.232  1.00  0.00           C
ATOM   3851  NE  ARG A 554     -12.388  -2.438  13.185  1.00  0.00           N
ATOM   3852  CZ  ARG A 554     -11.422  -1.928  13.876  1.00  0.00           C
ATOM   3853  NH1 ARG A 554     -11.629  -1.026  14.689  1.00  0.00           N
ATOM   3854  NH2 ARG A 554     -10.216  -2.311  13.681  1.00  0.00           N
ATOM   3855  C   ARG A 554     -14.290  -0.245   8.562  1.00  0.00           C
ATOM   3856  O   ARG A 554     -13.247   0.355   8.400  1.00  0.00           O
ATOM   3857  N   ASN A 555     -14.987  -0.802   7.594  1.00  0.00           N
ATOM   3858  CA  ASN A 555     -14.577  -0.841   6.221  1.00  0.00           C
ATOM   3859  CB  ASN A 555     -14.696   0.531   5.636  1.00  0.00           C
ATOM   3860  CG  ASN A 555     -14.632   0.564   4.153  1.00  0.00           C
ATOM   3861  OD1 ASN A 555     -15.117  -0.330   3.462  1.00  0.00           O
ATOM   3862  ND2 ASN A 555     -13.992   1.588   3.529  1.00  0.00           N
ATOM   3863  C   ASN A 555     -13.263  -1.548   5.968  1.00  0.00           C
ATOM   3864  O   ASN A 555     -12.374  -1.223   5.110  1.00  0.00           O
ATOM   3865  N   ASP A 556     -13.031  -2.723   6.616  1.00  0.00           N
ATOM   3866  CA  ASP A 556     -12.057  -3.698   6.220  1.00  0.00           C
ATOM   3867  CB  ASP A 556     -11.488  -4.391   7.511  1.00  0.00           C
ATOM   3868  CG  ASP A 556     -10.353  -3.588   8.193  1.00  0.00           C
ATOM   3869  OD1 ASP A 556      -9.994  -3.928   9.316  1.00  0.00           O
ATOM   3870  OD2 ASP A 556      -9.949  -2.437   7.800  1.00  0.00           O
ATOM   3871  C   ASP A 556     -12.582  -4.731   5.214  1.00  0.00           C
ATOM   3872  O   ASP A 556     -13.798  -4.940   5.108  1.00  0.00           O
ATOM   3873  N   LYS A 557     -11.687  -5.330   4.382  1.00  0.00           N
ATOM   3874  CA  LYS A 557     -11.903  -6.533   3.540  1.00  0.00           C
ATOM   3875  CB  LYS A 557     -11.028  -6.637   2.262  1.00  0.00           C
ATOM   3876  CG  LYS A 557     -11.306  -5.772   1.016  1.00  0.00           C
ATOM   3877  CD  LYS A 557     -11.135  -4.288   1.325  1.00  0.00           C
ATOM   3878  CE  LYS A 557     -11.075  -3.375   0.105  1.00  0.00           C
ATOM   3879  NZ  LYS A 557     -12.302  -3.497  -0.717  1.00  0.00           N
ATOM   3880  C   LYS A 557     -12.027  -7.805   4.430  1.00  0.00           C
ATOM   3881  O   LYS A 557     -11.162  -8.045   5.294  1.00  0.00           O
ATOM   3882  N   ILE A 558     -13.025  -8.685   4.184  1.00  0.00           N
ATOM   3883  CA  ILE A 558     -13.248  -9.941   4.944  1.00  0.00           C
ATOM   3884  CB  ILE A 558     -14.443  -9.759   5.897  1.00  0.00           C
ATOM   3885  CG2 ILE A 558     -14.816 -11.041   6.680  1.00  0.00           C
ATOM   3886  CG1 ILE A 558     -14.340  -8.537   6.782  1.00  0.00           C
ATOM   3887  CD1 ILE A 558     -15.720  -7.889   7.009  1.00  0.00           C
ATOM   3888  C   ILE A 558     -13.394 -11.091   4.006  1.00  0.00           C
ATOM   3889  O   ILE A 558     -14.026 -11.030   2.944  1.00  0.00           O
ATOM   3890  N   ILE A 559     -12.892 -12.211   4.382  1.00  0.00           N
ATOM   3891  CA  ILE A 559     -13.121 -13.565   3.743  1.00  0.00           C
ATOM   3892  CB  ILE A 559     -11.757 -13.960   3.097  1.00  0.00           C
ATOM   3893  CG2 ILE A 559     -10.691 -14.450   4.117  1.00  0.00           C
ATOM   3894  CG1 ILE A 559     -11.962 -15.153   2.136  1.00  0.00           C
ATOM   3895  CD1 ILE A 559     -12.733 -14.871   0.839  1.00  0.00           C
ATOM   3896  C   ILE A 559     -13.597 -14.637   4.695  1.00  0.00           C
ATOM   3897  O   ILE A 559     -13.141 -14.876   5.855  1.00  0.00           O
ATOM   3898  N   VAL A 560     -14.629 -15.407   4.237  1.00  0.00           N
ATOM   3899  CA  VAL A 560     -15.356 -16.367   5.091  1.00  0.00           C
ATOM   3900  CB  VAL A 560     -16.828 -16.069   5.235  1.00  0.00           C
ATOM   3901  CG1 VAL A 560     -17.497 -17.133   6.100  1.00  0.00           C
ATOM   3902  CG2 VAL A 560     -16.960 -14.661   5.906  1.00  0.00           C
ATOM   3903  C   VAL A 560     -15.120 -17.791   4.640  1.00  0.00           C
ATOM   3904  O   VAL A 560     -15.495 -18.094   3.527  1.00  0.00           O
ATOM   3905  N   PHE A 561     -14.511 -18.594   5.478  1.00  0.00           N
ATOM   3906  CA  PHE A 561     -14.050 -19.924   5.042  1.00  0.00           C
ATOM   3907  CB  PHE A 561     -12.691 -20.330   5.655  1.00  0.00           C
ATOM   3908  CG  PHE A 561     -11.437 -19.926   4.806  1.00  0.00           C
ATOM   3909  CD1 PHE A 561     -11.250 -18.630   4.294  1.00  0.00           C
ATOM   3910  CE1 PHE A 561     -10.046 -18.324   3.635  1.00  0.00           C
ATOM   3911  CZ  PHE A 561      -9.314 -19.417   3.115  1.00  0.00           C
ATOM   3912  CE2 PHE A 561      -9.617 -20.757   3.487  1.00  0.00           C
ATOM   3913  CD2 PHE A 561     -10.570 -20.949   4.457  1.00  0.00           C
ATOM   3914  C   PHE A 561     -15.068 -20.983   5.525  1.00  0.00           C
ATOM   3915  O   PHE A 561     -15.462 -20.950   6.680  1.00  0.00           O
ATOM   3916  N   ALA A 562     -15.334 -21.972   4.719  1.00  0.00           N
ATOM   3917  CA  ALA A 562     -16.229 -23.095   4.919  1.00  0.00           C
ATOM   3918  CB  ALA A 562     -17.585 -22.510   4.493  1.00  0.00           C
ATOM   3919  C   ALA A 562     -15.707 -24.277   4.099  1.00  0.00           C
ATOM   3920  O   ALA A 562     -14.983 -24.244   3.104  1.00  0.00           O
ATOM   3921  N   ASP A 563     -16.098 -25.445   4.631  1.00  0.00           N
ATOM   3922  CA  ASP A 563     -15.641 -26.778   4.129  1.00  0.00           C
ATOM   3923  CB  ASP A 563     -15.184 -27.596   5.346  1.00  0.00           C
ATOM   3924  CG  ASP A 563     -13.743 -27.362   5.772  1.00  0.00           C
ATOM   3925  OD1 ASP A 563     -12.993 -28.298   6.235  1.00  0.00           O
ATOM   3926  OD2 ASP A 563     -13.365 -26.148   5.744  1.00  0.00           O
ATOM   3927  C   ASP A 563     -16.786 -27.574   3.355  1.00  0.00           C
ATOM   3928  O   ASP A 563     -16.501 -28.457   2.475  1.00  0.00           O
ATOM   3929  N   ASN A 564     -18.034 -27.217   3.600  1.00  0.00           N
ATOM   3930  CA  ASN A 564     -19.151 -27.695   2.819  1.00  0.00           C
ATOM   3931  CB  ASN A 564     -20.250 -28.256   3.814  1.00  0.00           C
ATOM   3932  CG  ASN A 564     -21.623 -28.639   3.234  1.00  0.00           C
ATOM   3933  OD1 ASN A 564     -22.614 -28.246   3.779  1.00  0.00           O
ATOM   3934  ND2 ASN A 564     -21.636 -29.351   2.193  1.00  0.00           N
ATOM   3935  C   ASN A 564     -19.735 -26.666   1.838  1.00  0.00           C
ATOM   3936  O   ASN A 564     -19.993 -25.542   2.178  1.00  0.00           O
ATOM   3937  N   VAL A 565     -20.112 -27.117   0.551  1.00  0.00           N
ATOM   3938  CA  VAL A 565     -20.719 -26.260  -0.502  1.00  0.00           C
ATOM   3939  CB  VAL A 565     -20.660 -26.920  -1.863  1.00  0.00           C
ATOM   3940  CG1 VAL A 565     -20.991 -25.905  -3.065  1.00  0.00           C
ATOM   3941  CG2 VAL A 565     -19.231 -27.404  -2.081  1.00  0.00           C
ATOM   3942  C   VAL A 565     -22.245 -25.992  -0.288  1.00  0.00           C
ATOM   3943  O   VAL A 565     -22.710 -24.878  -0.511  1.00  0.00           O
ATOM   3944  N   PHE A 566     -22.945 -26.892   0.347  1.00  0.00           N
ATOM   3945  CA  PHE A 566     -24.313 -26.478   0.848  1.00  0.00           C
ATOM   3946  CB  PHE A 566     -25.084 -27.650   1.437  1.00  0.00           C
ATOM   3947  CG  PHE A 566     -26.424 -27.255   2.255  1.00  0.00           C
ATOM   3948  CD1 PHE A 566     -27.660 -27.310   1.533  1.00  0.00           C
ATOM   3949  CE1 PHE A 566     -28.775 -26.765   2.054  1.00  0.00           C
ATOM   3950  CZ  PHE A 566     -28.762 -26.288   3.367  1.00  0.00           C
ATOM   3951  CE2 PHE A 566     -27.531 -26.274   4.102  1.00  0.00           C
ATOM   3952  CD2 PHE A 566     -26.375 -26.763   3.529  1.00  0.00           C
ATOM   3953  C   PHE A 566     -24.262 -25.269   1.847  1.00  0.00           C
ATOM   3954  O   PHE A 566     -24.931 -24.224   1.665  1.00  0.00           O
ATOM   3955  N   ALA A 567     -23.474 -25.429   2.919  1.00  0.00           N
ATOM   3956  CA  ALA A 567     -23.165 -24.405   3.966  1.00  0.00           C
ATOM   3957  CB  ALA A 567     -22.173 -24.924   4.958  1.00  0.00           C
ATOM   3958  C   ALA A 567     -22.720 -23.108   3.339  1.00  0.00           C
ATOM   3959  O   ALA A 567     -23.182 -22.039   3.696  1.00  0.00           O
ATOM   3960  N   LEU A 568     -21.775 -23.072   2.346  1.00  0.00           N
ATOM   3961  CA  LEU A 568     -21.244 -21.891   1.619  1.00  0.00           C
ATOM   3962  CB  LEU A 568     -20.342 -22.425   0.535  1.00  0.00           C
ATOM   3963  CG  LEU A 568     -19.523 -21.261  -0.112  1.00  0.00           C
ATOM   3964  CD1 LEU A 568     -18.277 -21.056   0.775  1.00  0.00           C
ATOM   3965  CD2 LEU A 568     -19.150 -21.668  -1.556  1.00  0.00           C
ATOM   3966  C   LEU A 568     -22.474 -21.183   0.939  1.00  0.00           C
ATOM   3967  O   LEU A 568     -22.547 -19.935   0.889  1.00  0.00           O
ATOM   3968  N   LYS A 569     -23.488 -21.923   0.447  1.00  0.00           N
ATOM   3969  CA  LYS A 569     -24.580 -21.277  -0.384  1.00  0.00           C
ATOM   3970  CB  LYS A 569     -25.160 -22.321  -1.367  1.00  0.00           C
ATOM   3971  CG  LYS A 569     -24.234 -22.478  -2.543  1.00  0.00           C
ATOM   3972  CD  LYS A 569     -24.523 -23.709  -3.428  1.00  0.00           C
ATOM   3973  CE  LYS A 569     -23.716 -23.547  -4.729  1.00  0.00           C
ATOM   3974  NZ  LYS A 569     -24.014 -24.648  -5.671  1.00  0.00           N
ATOM   3975  C   LYS A 569     -25.667 -20.757   0.553  1.00  0.00           C
ATOM   3976  O   LYS A 569     -25.994 -19.616   0.376  1.00  0.00           O
ATOM   3977  N   GLU A 570     -26.131 -21.575   1.550  1.00  0.00           N
ATOM   3978  CA  GLU A 570     -27.022 -21.105   2.619  1.00  0.00           C
ATOM   3979  CB  GLU A 570     -27.347 -22.303   3.508  1.00  0.00           C
ATOM   3980  CG  GLU A 570     -28.619 -22.087   4.365  1.00  0.00           C
ATOM   3981  CD  GLU A 570     -29.839 -21.683   3.453  1.00  0.00           C
ATOM   3982  OE1 GLU A 570     -30.611 -20.780   3.871  1.00  0.00           O
ATOM   3983  OE2 GLU A 570     -30.055 -22.160   2.349  1.00  0.00           O
ATOM   3984  C   GLU A 570     -26.368 -19.937   3.398  1.00  0.00           C
ATOM   3985  O   GLU A 570     -27.216 -19.076   3.855  1.00  0.00           O
ATOM   3986  N   TYR A 571     -25.087 -19.777   3.472  1.00  0.00           N
ATOM   3987  CA  TYR A 571     -24.527 -18.573   4.148  1.00  0.00           C
ATOM   3988  CB  TYR A 571     -23.164 -18.795   4.743  1.00  0.00           C
ATOM   3989  CG  TYR A 571     -23.139 -19.208   6.222  1.00  0.00           C
ATOM   3990  CD1 TYR A 571     -23.317 -20.587   6.552  1.00  0.00           C
ATOM   3991  CE1 TYR A 571     -23.201 -21.057   7.858  1.00  0.00           C
ATOM   3992  CZ  TYR A 571     -23.352 -20.035   8.861  1.00  0.00           C
ATOM   3993  OH  TYR A 571     -23.500 -20.435  10.150  1.00  0.00           O
ATOM   3994  CE2 TYR A 571     -23.238 -18.655   8.610  1.00  0.00           C
ATOM   3995  CD2 TYR A 571     -23.149 -18.247   7.239  1.00  0.00           C
ATOM   3996  C   TYR A 571     -24.466 -17.323   3.241  1.00  0.00           C
ATOM   3997  O   TYR A 571     -25.146 -16.310   3.553  1.00  0.00           O
ATOM   3998  N   ALA A 572     -23.799 -17.405   2.076  1.00  0.00           N
ATOM   3999  CA  ALA A 572     -23.617 -16.182   1.223  1.00  0.00           C
ATOM   4000  CB  ALA A 572     -22.663 -16.513   0.063  1.00  0.00           C
ATOM   4001  C   ALA A 572     -24.951 -15.640   0.628  1.00  0.00           C
ATOM   4002  O   ALA A 572     -25.083 -14.451   0.509  1.00  0.00           O
ATOM   4003  N   ILE A 573     -25.924 -16.545   0.216  1.00  0.00           N
ATOM   4004  CA  ILE A 573     -27.156 -16.129  -0.391  1.00  0.00           C
ATOM   4005  CB  ILE A 573     -27.708 -17.337  -1.197  1.00  0.00           C
ATOM   4006  CG2 ILE A 573     -29.095 -17.130  -1.784  1.00  0.00           C
ATOM   4007  CG1 ILE A 573     -26.850 -17.780  -2.366  1.00  0.00           C
ATOM   4008  CD1 ILE A 573     -27.236 -19.213  -2.867  1.00  0.00           C
ATOM   4009  C   ILE A 573     -28.145 -15.531   0.589  1.00  0.00           C
ATOM   4010  O   ILE A 573     -28.574 -14.415   0.428  1.00  0.00           O
ATOM   4011  N   ARG A 574     -28.271 -16.173   1.668  1.00  0.00           N
ATOM   4012  CA  ARG A 574     -29.008 -15.638   2.813  1.00  0.00           C
ATOM   4013  CB  ARG A 574     -29.083 -16.681   3.964  1.00  0.00           C
ATOM   4014  CG  ARG A 574     -29.971 -16.217   5.149  1.00  0.00           C
ATOM   4015  CD  ARG A 574     -30.430 -17.322   6.127  1.00  0.00           C
ATOM   4016  NE  ARG A 574     -31.135 -18.383   5.456  1.00  0.00           N
ATOM   4017  CZ  ARG A 574     -32.327 -18.835   5.754  1.00  0.00           C
ATOM   4018  NH1 ARG A 574     -32.652 -20.054   5.356  1.00  0.00           N
ATOM   4019  NH2 ARG A 574     -33.202 -18.119   6.352  1.00  0.00           N
ATOM   4020  C   ARG A 574     -28.427 -14.272   3.384  1.00  0.00           C
ATOM   4021  O   ARG A 574     -29.201 -13.501   3.946  1.00  0.00           O
ATOM   4022  N   LEU A 575     -27.148 -13.966   3.163  1.00  0.00           N
ATOM   4023  CA  LEU A 575     -26.507 -12.680   3.629  1.00  0.00           C
ATOM   4024  CB  LEU A 575     -25.030 -13.082   4.023  1.00  0.00           C
ATOM   4025  CG  LEU A 575     -25.026 -13.707   5.389  1.00  0.00           C
ATOM   4026  CD1 LEU A 575     -23.685 -14.430   5.791  1.00  0.00           C
ATOM   4027  CD2 LEU A 575     -25.390 -12.592   6.408  1.00  0.00           C
ATOM   4028  C   LEU A 575     -26.545 -11.642   2.478  1.00  0.00           C
ATOM   4029  O   LEU A 575     -25.959 -10.540   2.632  1.00  0.00           O
ATOM   4030  N   ASN A 576     -27.075 -11.877   1.315  1.00  0.00           N
ATOM   4031  CA  ASN A 576     -27.010 -11.096   0.070  1.00  0.00           C
ATOM   4032  CB  ASN A 576     -27.940  -9.872   0.151  1.00  0.00           C
ATOM   4033  CG  ASN A 576     -29.237 -10.202   0.833  1.00  0.00           C
ATOM   4034  OD1 ASN A 576     -29.501 -10.207   2.005  1.00  0.00           O
ATOM   4035  ND2 ASN A 576     -30.144 -10.673  -0.083  1.00  0.00           N
ATOM   4036  C   ASN A 576     -25.570 -10.810  -0.408  1.00  0.00           C
ATOM   4037  O   ASN A 576     -25.216  -9.655  -0.616  1.00  0.00           O
ATOM   4038  N   LYS A 577     -24.754 -11.853  -0.479  1.00  0.00           N
ATOM   4039  CA  LYS A 577     -23.235 -11.683  -0.518  1.00  0.00           C
ATOM   4040  CB  LYS A 577     -22.724 -11.976   0.896  1.00  0.00           C
ATOM   4041  CG  LYS A 577     -21.896 -10.843   1.579  1.00  0.00           C
ATOM   4042  CD  LYS A 577     -22.771  -9.811   2.133  1.00  0.00           C
ATOM   4043  CE  LYS A 577     -21.901  -8.717   2.812  1.00  0.00           C
ATOM   4044  NZ  LYS A 577     -22.574  -7.834   3.735  1.00  0.00           N
ATOM   4045  C   LYS A 577     -22.686 -12.708  -1.532  1.00  0.00           C
ATOM   4046  O   LYS A 577     -23.285 -13.798  -1.778  1.00  0.00           O
ATOM   4047  N   PRO A 578     -21.533 -12.539  -2.084  1.00  0.00           N
ATOM   4048  CD  PRO A 578     -20.943 -11.176  -2.164  1.00  0.00           C
ATOM   4049  CG  PRO A 578     -19.951 -11.257  -3.253  1.00  0.00           C
ATOM   4050  CB  PRO A 578     -20.352 -12.370  -4.112  1.00  0.00           C
ATOM   4051  CA  PRO A 578     -21.024 -13.417  -3.172  1.00  0.00           C
ATOM   4052  C   PRO A 578     -20.237 -14.576  -2.566  1.00  0.00           C
ATOM   4053  O   PRO A 578     -19.593 -14.417  -1.574  1.00  0.00           O
ATOM   4054  N   TYR A 579     -20.007 -15.648  -3.398  1.00  0.00           N
ATOM   4055  CA  TYR A 579     -19.379 -16.881  -2.993  1.00  0.00           C
ATOM   4056  CB  TYR A 579     -20.489 -17.809  -2.446  1.00  0.00           C
ATOM   4057  CG  TYR A 579     -21.805 -17.931  -3.227  1.00  0.00           C
ATOM   4058  CD1 TYR A 579     -22.790 -16.910  -3.181  1.00  0.00           C
ATOM   4059  CE1 TYR A 579     -23.949 -17.020  -3.986  1.00  0.00           C
ATOM   4060  CZ  TYR A 579     -24.228 -18.124  -4.812  1.00  0.00           C
ATOM   4061  OH  TYR A 579     -25.417 -18.125  -5.472  1.00  0.00           O
ATOM   4062  CE2 TYR A 579     -23.271 -19.131  -4.757  1.00  0.00           C
ATOM   4063  CD2 TYR A 579     -22.060 -19.064  -4.038  1.00  0.00           C
ATOM   4064  C   TYR A 579     -18.539 -17.487  -4.110  1.00  0.00           C
ATOM   4065  O   TYR A 579     -19.004 -17.458  -5.294  1.00  0.00           O
ATOM   4066  N   ILE A 580     -17.332 -17.954  -3.834  1.00  0.00           N
ATOM   4067  CA  ILE A 580     -16.423 -18.514  -4.786  1.00  0.00           C
ATOM   4068  CB  ILE A 580     -15.045 -17.775  -4.793  1.00  0.00           C
ATOM   4069  CG2 ILE A 580     -13.976 -18.480  -5.648  1.00  0.00           C
ATOM   4070  CG1 ILE A 580     -15.206 -16.269  -5.136  1.00  0.00           C
ATOM   4071  CD1 ILE A 580     -13.905 -15.474  -5.022  1.00  0.00           C
ATOM   4072  C   ILE A 580     -16.236 -19.973  -4.490  1.00  0.00           C
ATOM   4073  O   ILE A 580     -16.033 -20.431  -3.368  1.00  0.00           O
ATOM   4074  N   TYR A 581     -16.319 -20.848  -5.498  1.00  0.00           N
ATOM   4075  CA  TYR A 581     -16.356 -22.342  -5.326  1.00  0.00           C
ATOM   4076  CB  TYR A 581     -17.613 -22.728  -4.543  1.00  0.00           C
ATOM   4077  CG  TYR A 581     -18.873 -22.600  -5.352  1.00  0.00           C
ATOM   4078  CD1 TYR A 581     -19.401 -21.307  -5.635  1.00  0.00           C
ATOM   4079  CE1 TYR A 581     -20.503 -21.198  -6.427  1.00  0.00           C
ATOM   4080  CZ  TYR A 581     -21.012 -22.242  -7.142  1.00  0.00           C
ATOM   4081  OH  TYR A 581     -21.980 -22.010  -8.022  1.00  0.00           O
ATOM   4082  CE2 TYR A 581     -20.620 -23.527  -6.772  1.00  0.00           C
ATOM   4083  CD2 TYR A 581     -19.500 -23.716  -5.907  1.00  0.00           C
ATOM   4084  C   TYR A 581     -16.188 -23.123  -6.628  1.00  0.00           C
ATOM   4085  O   TYR A 581     -16.417 -22.607  -7.731  1.00  0.00           O
ATOM   4086  N   GLY A 582     -15.849 -24.445  -6.486  1.00  0.00           N
ATOM   4087  CA  GLY A 582     -15.684 -25.393  -7.615  1.00  0.00           C
ATOM   4088  C   GLY A 582     -14.506 -25.060  -8.520  1.00  0.00           C
ATOM   4089  O   GLY A 582     -14.000 -23.941  -8.347  1.00  0.00           O
ATOM   4090  N   PRO A 583     -14.003 -25.979  -9.343  1.00  0.00           N
ATOM   4091  CD  PRO A 583     -14.725 -27.181  -9.801  1.00  0.00           C
ATOM   4092  CG  PRO A 583     -14.067 -27.676 -11.080  1.00  0.00           C
ATOM   4093  CB  PRO A 583     -12.677 -27.013 -11.071  1.00  0.00           C
ATOM   4094  CA  PRO A 583     -12.835 -25.784 -10.214  1.00  0.00           C
ATOM   4095  C   PRO A 583     -13.075 -24.630 -11.112  1.00  0.00           C
ATOM   4096  O   PRO A 583     -14.235 -24.335 -11.538  1.00  0.00           O
ATOM   4097  N   THR A 584     -12.043 -23.869 -11.383  1.00  0.00           N
ATOM   4098  CA  THR A 584     -12.241 -22.680 -12.270  1.00  0.00           C
ATOM   4099  CB  THR A 584     -12.900 -21.606 -11.421  1.00  0.00           C
ATOM   4100  CG2 THR A 584     -12.919 -20.215 -11.896  1.00  0.00           C
ATOM   4101  OG1 THR A 584     -14.295 -21.761 -11.189  1.00  0.00           O
ATOM   4102  C   THR A 584     -10.850 -22.158 -12.748  1.00  0.00           C
ATOM   4103  O   THR A 584      -9.741 -22.275 -12.138  1.00  0.00           O
ATOM   4104  N   SER A 585     -10.872 -21.400 -13.899  1.00  0.00           N
ATOM   4105  CA  SER A 585      -9.691 -20.822 -14.514  1.00  0.00           C
ATOM   4106  CB  SER A 585      -9.895 -20.482 -15.961  1.00  0.00           C
ATOM   4107  OG  SER A 585      -8.671 -20.113 -16.585  1.00  0.00           O
ATOM   4108  C   SER A 585      -9.220 -19.593 -13.635  1.00  0.00           C
ATOM   4109  O   SER A 585      -9.999 -18.761 -13.239  1.00  0.00           O
ATOM   4110  N   GLN A 586      -7.883 -19.614 -13.294  1.00  0.00           N
ATOM   4111  CA  GLN A 586      -7.423 -18.832 -12.115  1.00  0.00           C
ATOM   4112  CB  GLN A 586      -6.004 -19.263 -11.684  1.00  0.00           C
ATOM   4113  CG  GLN A 586      -5.487 -18.456 -10.464  1.00  0.00           C
ATOM   4114  CD  GLN A 586      -6.306 -18.669  -9.182  1.00  0.00           C
ATOM   4115  OE1 GLN A 586      -7.086 -19.592  -9.040  1.00  0.00           O
ATOM   4116  NE2 GLN A 586      -6.128 -17.763  -8.225  1.00  0.00           N
ATOM   4117  C   GLN A 586      -7.467 -17.333 -12.401  1.00  0.00           C
ATOM   4118  O   GLN A 586      -7.823 -16.551 -11.582  1.00  0.00           O
ATOM   4119  N   GLY A 587      -7.207 -16.903 -13.671  1.00  0.00           N
ATOM   4120  CA  GLY A 587      -7.471 -15.492 -14.167  1.00  0.00           C
ATOM   4121  C   GLY A 587      -8.953 -15.057 -13.989  1.00  0.00           C
ATOM   4122  O   GLY A 587      -9.234 -13.900 -13.720  1.00  0.00           O
ATOM   4123  N   GLU A 588      -9.897 -15.976 -13.996  1.00  0.00           N
ATOM   4124  CA  GLU A 588     -11.314 -15.648 -13.625  1.00  0.00           C
ATOM   4125  CB  GLU A 588     -12.291 -16.728 -14.096  1.00  0.00           C
ATOM   4126  CG  GLU A 588     -12.521 -16.847 -15.613  1.00  0.00           C
ATOM   4127  CD  GLU A 588     -13.343 -15.726 -16.309  1.00  0.00           C
ATOM   4128  OE1 GLU A 588     -13.035 -15.391 -17.532  1.00  0.00           O
ATOM   4129  OE2 GLU A 588     -14.176 -15.084 -15.660  1.00  0.00           O
ATOM   4130  C   GLU A 588     -11.427 -15.385 -12.121  1.00  0.00           C
ATOM   4131  O   GLU A 588     -12.148 -14.477 -11.746  1.00  0.00           O
ATOM   4132  N   ARG A 589     -10.811 -16.178 -11.243  1.00  0.00           N
ATOM   4133  CA  ARG A 589     -10.779 -15.868  -9.824  1.00  0.00           C
ATOM   4134  CB  ARG A 589     -10.130 -16.955  -9.040  1.00  0.00           C
ATOM   4135  CG  ARG A 589     -10.844 -18.306  -9.108  1.00  0.00           C
ATOM   4136  CD  ARG A 589     -10.404 -19.245  -7.932  1.00  0.00           C
ATOM   4137  NE  ARG A 589     -11.031 -20.618  -8.010  1.00  0.00           N
ATOM   4138  CZ  ARG A 589     -10.519 -21.763  -8.252  1.00  0.00           C
ATOM   4139  NH1 ARG A 589     -11.290 -22.815  -8.262  1.00  0.00           N
ATOM   4140  NH2 ARG A 589      -9.193 -21.907  -8.214  1.00  0.00           N
ATOM   4141  C   ARG A 589     -10.010 -14.520  -9.575  1.00  0.00           C
ATOM   4142  O   ARG A 589     -10.327 -13.919  -8.569  1.00  0.00           O
ATOM   4143  N   MET A 590      -8.959 -14.204 -10.312  1.00  0.00           N
ATOM   4144  CA  MET A 590      -8.198 -13.028 -10.104  1.00  0.00           C
ATOM   4145  CB  MET A 590      -6.895 -13.117 -10.873  1.00  0.00           C
ATOM   4146  CG  MET A 590      -5.823 -14.127 -10.402  1.00  0.00           C
ATOM   4147  SD  MET A 590      -4.756 -14.868 -11.671  1.00  0.00           S
ATOM   4148  CE  MET A 590      -4.104 -13.398 -12.310  1.00  0.00           C
ATOM   4149  C   MET A 590      -8.965 -11.730 -10.543  1.00  0.00           C
ATOM   4150  O   MET A 590      -8.856 -10.738  -9.875  1.00  0.00           O
ATOM   4151  N   GLN A 591      -9.734 -11.889 -11.634  1.00  0.00           N
ATOM   4152  CA  GLN A 591     -10.703 -10.865 -11.910  1.00  0.00           C
ATOM   4153  CB  GLN A 591     -11.296 -11.141 -13.289  1.00  0.00           C
ATOM   4154  CG  GLN A 591     -12.123 -10.004 -13.855  1.00  0.00           C
ATOM   4155  CD  GLN A 591     -12.705 -10.367 -15.263  1.00  0.00           C
ATOM   4156  OE1 GLN A 591     -12.503 -11.445 -15.706  1.00  0.00           O
ATOM   4157  NE2 GLN A 591     -13.475  -9.476 -15.884  1.00  0.00           N
ATOM   4158  C   GLN A 591     -11.687 -10.555 -10.822  1.00  0.00           C
ATOM   4159  O   GLN A 591     -11.840  -9.349 -10.481  1.00  0.00           O
ATOM   4160  N   ILE A 592     -12.303 -11.566 -10.267  1.00  0.00           N
ATOM   4161  CA  ILE A 592     -13.344 -11.423  -9.216  1.00  0.00           C
ATOM   4162  CB  ILE A 592     -13.944 -12.803  -8.834  1.00  0.00           C
ATOM   4163  CG2 ILE A 592     -14.835 -12.678  -7.591  1.00  0.00           C
ATOM   4164  CG1 ILE A 592     -14.813 -13.338  -9.985  1.00  0.00           C
ATOM   4165  CD1 ILE A 592     -14.968 -14.891  -9.817  1.00  0.00           C
ATOM   4166  C   ILE A 592     -12.637 -10.709  -8.068  1.00  0.00           C
ATOM   4167  O   ILE A 592     -13.272  -9.777  -7.633  1.00  0.00           O
ATOM   4168  N   LEU A 593     -11.439 -11.234  -7.643  1.00  0.00           N
ATOM   4169  CA  LEU A 593     -10.829 -10.783  -6.423  1.00  0.00           C
ATOM   4170  CB  LEU A 593      -9.852 -11.774  -5.810  1.00  0.00           C
ATOM   4171  CG  LEU A 593     -10.586 -12.979  -5.121  1.00  0.00           C
ATOM   4172  CD1 LEU A 593      -9.590 -14.139  -5.279  1.00  0.00           C
ATOM   4173  CD2 LEU A 593     -10.867 -12.576  -3.688  1.00  0.00           C
ATOM   4174  C   LEU A 593     -10.045  -9.481  -6.591  1.00  0.00           C
ATOM   4175  O   LEU A 593      -9.909  -8.705  -5.679  1.00  0.00           O
ATOM   4176  N   GLN A 594      -9.590  -9.054  -7.818  1.00  0.00           N
ATOM   4177  CA  GLN A 594      -9.119  -7.691  -8.056  1.00  0.00           C
ATOM   4178  CB  GLN A 594      -8.495  -7.509  -9.374  1.00  0.00           C
ATOM   4179  CG  GLN A 594      -7.167  -8.014  -9.778  1.00  0.00           C
ATOM   4180  CD  GLN A 594      -6.030  -7.114  -9.441  1.00  0.00           C
ATOM   4181  OE1 GLN A 594      -5.638  -6.858  -8.287  1.00  0.00           O
ATOM   4182  NE2 GLN A 594      -5.458  -6.411 -10.360  1.00  0.00           N
ATOM   4183  C   GLN A 594     -10.288  -6.619  -7.829  1.00  0.00           C
ATOM   4184  O   GLN A 594     -10.010  -5.520  -7.222  1.00  0.00           O
ATOM   4185  N   ASN A 595     -11.530  -6.924  -8.162  1.00  0.00           N
ATOM   4186  CA  ASN A 595     -12.733  -5.990  -7.930  1.00  0.00           C
ATOM   4187  CB  ASN A 595     -13.868  -6.261  -8.880  1.00  0.00           C
ATOM   4188  CG  ASN A 595     -15.032  -5.278  -8.626  1.00  0.00           C
ATOM   4189  OD1 ASN A 595     -16.099  -5.637  -8.211  1.00  0.00           O
ATOM   4190  ND2 ASN A 595     -14.895  -4.064  -9.004  1.00  0.00           N
ATOM   4191  C   ASN A 595     -12.924  -5.824  -6.412  1.00  0.00           C
ATOM   4192  O   ASN A 595     -13.011  -4.749  -5.909  1.00  0.00           O
ATOM   4193  N   PHE A 596     -12.898  -6.912  -5.675  1.00  0.00           N
ATOM   4194  CA  PHE A 596     -12.974  -7.030  -4.232  1.00  0.00           C
ATOM   4195  CB  PHE A 596     -12.999  -8.510  -3.934  1.00  0.00           C
ATOM   4196  CG  PHE A 596     -12.868  -8.997  -2.483  1.00  0.00           C
ATOM   4197  CD1 PHE A 596     -14.036  -9.338  -1.756  1.00  0.00           C
ATOM   4198  CE1 PHE A 596     -13.819  -9.805  -0.407  1.00  0.00           C
ATOM   4199  CZ  PHE A 596     -12.524  -9.900   0.131  1.00  0.00           C
ATOM   4200  CE2 PHE A 596     -11.424  -9.736  -0.731  1.00  0.00           C
ATOM   4201  CD2 PHE A 596     -11.556  -9.368  -2.059  1.00  0.00           C
ATOM   4202  C   PHE A 596     -11.814  -6.263  -3.519  1.00  0.00           C
ATOM   4203  O   PHE A 596     -12.009  -5.654  -2.429  1.00  0.00           O
ATOM   4204  N   LYS A 597     -10.560  -6.242  -4.130  1.00  0.00           N
ATOM   4205  CA  LYS A 597      -9.475  -5.361  -3.669  1.00  0.00           C
ATOM   4206  CB  LYS A 597      -8.113  -5.698  -4.313  1.00  0.00           C
ATOM   4207  CG  LYS A 597      -7.000  -4.805  -3.726  1.00  0.00           C
ATOM   4208  CD  LYS A 597      -5.631  -5.233  -4.178  1.00  0.00           C
ATOM   4209  CE  LYS A 597      -4.577  -4.203  -3.659  1.00  0.00           C
ATOM   4210  NZ  LYS A 597      -3.210  -4.708  -3.884  1.00  0.00           N
ATOM   4211  C   LYS A 597      -9.879  -3.842  -3.947  1.00  0.00           C
ATOM   4212  O   LYS A 597      -9.976  -3.017  -3.034  1.00  0.00           O
ATOM   4213  N   HIE A 598     -10.172  -3.420  -5.211  1.00  0.00           N
ATOM   4214  CA  HIE A 598     -10.132  -1.975  -5.493  1.00  0.00           C
ATOM   4215  CB  HIE A 598      -9.623  -1.688  -6.933  1.00  0.00           C
ATOM   4216  CG  HIE A 598      -8.221  -2.243  -7.267  1.00  0.00           C
ATOM   4217  ND1 HIE A 598      -7.141  -1.979  -6.407  1.00  0.00           N
ATOM   4218  CE1 HIE A 598      -6.142  -2.641  -6.920  1.00  0.00           C
ATOM   4219  NE2 HIE A 598      -6.544  -3.446  -7.925  1.00  0.00           N
ATOM   4220  CD2 HIE A 598      -7.851  -3.186  -8.166  1.00  0.00           C
ATOM   4221  C   HIE A 598     -11.421  -1.225  -5.222  1.00  0.00           C
ATOM   4222  O   HIE A 598     -11.277  -0.069  -4.888  1.00  0.00           O
ATOM   4223  N   ASN A 599     -12.566  -1.858  -5.267  1.00  0.00           N
ATOM   4224  CA  ASN A 599     -13.867  -1.255  -5.114  1.00  0.00           C
ATOM   4225  CB  ASN A 599     -14.889  -2.216  -5.651  1.00  0.00           C
ATOM   4226  CG  ASN A 599     -16.276  -1.606  -5.570  1.00  0.00           C
ATOM   4227  OD1 ASN A 599     -16.746  -1.125  -4.595  1.00  0.00           O
ATOM   4228  ND2 ASN A 599     -16.989  -1.679  -6.667  1.00  0.00           N
ATOM   4229  C   ASN A 599     -14.122  -0.717  -3.709  1.00  0.00           C
ATOM   4230  O   ASN A 599     -13.983  -1.457  -2.733  1.00  0.00           O
ATOM   4231  N   PRO A 600     -14.375   0.602  -3.538  1.00  0.00           N
ATOM   4232  CD  PRO A 600     -14.591   1.578  -4.535  1.00  0.00           C
ATOM   4233  CG  PRO A 600     -15.134   2.766  -3.803  1.00  0.00           C
ATOM   4234  CB  PRO A 600     -14.736   2.732  -2.344  1.00  0.00           C
ATOM   4235  CA  PRO A 600     -14.562   1.212  -2.230  1.00  0.00           C
ATOM   4236  C   PRO A 600     -15.689   0.611  -1.363  1.00  0.00           C
ATOM   4237  O   PRO A 600     -15.691   0.889  -0.135  1.00  0.00           O
ATOM   4238  N   LYS A 601     -16.634  -0.151  -1.933  1.00  0.00           N
ATOM   4239  CA  LYS A 601     -17.913  -0.617  -1.219  1.00  0.00           C
ATOM   4240  CB  LYS A 601     -19.128  -0.008  -1.904  1.00  0.00           C
ATOM   4241  CG  LYS A 601     -19.139   1.497  -1.891  1.00  0.00           C
ATOM   4242  CD  LYS A 601     -20.548   2.046  -2.252  1.00  0.00           C
ATOM   4243  CE  LYS A 601     -20.629   3.542  -1.869  1.00  0.00           C
ATOM   4244  NZ  LYS A 601     -22.061   3.928  -2.164  1.00  0.00           N
ATOM   4245  C   LYS A 601     -18.045  -2.102  -0.955  1.00  0.00           C
ATOM   4246  O   LYS A 601     -18.929  -2.561  -0.210  1.00  0.00           O
ATOM   4247  N   ILE A 602     -17.169  -2.814  -1.595  1.00  0.00           N
ATOM   4248  CA  ILE A 602     -17.133  -4.277  -1.492  1.00  0.00           C
ATOM   4249  CB  ILE A 602     -16.833  -4.850  -2.926  1.00  0.00           C
ATOM   4250  CG2 ILE A 602     -16.600  -6.382  -3.030  1.00  0.00           C
ATOM   4251  CG1 ILE A 602     -18.005  -4.421  -3.863  1.00  0.00           C
ATOM   4252  CD1 ILE A 602     -17.858  -5.051  -5.259  1.00  0.00           C
ATOM   4253  C   ILE A 602     -16.154  -4.808  -0.431  1.00  0.00           C
ATOM   4254  O   ILE A 602     -14.957  -4.411  -0.409  1.00  0.00           O
ATOM   4255  N   ASN A 603     -16.674  -5.587   0.520  1.00  0.00           N
ATOM   4256  CA  ASN A 603     -15.955  -5.925   1.717  1.00  0.00           C
ATOM   4257  CB  ASN A 603     -16.566  -5.192   2.888  1.00  0.00           C
ATOM   4258  CG  ASN A 603     -16.204  -3.710   2.931  1.00  0.00           C
ATOM   4259  OD1 ASN A 603     -16.620  -2.931   2.061  1.00  0.00           O
ATOM   4260  ND2 ASN A 603     -15.550  -3.199   3.954  1.00  0.00           N
ATOM   4261  C   ASN A 603     -15.742  -7.499   2.042  1.00  0.00           C
ATOM   4262  O   ASN A 603     -14.638  -7.962   1.966  1.00  0.00           O
ATOM   4263  N   THR A 604     -16.894  -8.196   2.195  1.00  0.00           N
ATOM   4264  CA  THR A 604     -16.957  -9.652   2.383  1.00  0.00           C
ATOM   4265  CB  THR A 604     -17.972  -9.979   3.445  1.00  0.00           C
ATOM   4266  CG2 THR A 604     -17.903 -11.390   4.011  1.00  0.00           C
ATOM   4267  OG1 THR A 604     -17.921  -9.108   4.495  1.00  0.00           O
ATOM   4268  C   THR A 604     -17.212 -10.419   1.122  1.00  0.00           C
ATOM   4269  O   THR A 604     -18.103 -10.039   0.289  1.00  0.00           O
ATOM   4270  N   ILE A 605     -16.548 -11.596   1.044  1.00  0.00           N
ATOM   4271  CA  ILE A 605     -16.904 -12.693   0.073  1.00  0.00           C
ATOM   4272  CB  ILE A 605     -16.068 -12.591  -1.214  1.00  0.00           C
ATOM   4273  CG2 ILE A 605     -14.605 -13.004  -1.037  1.00  0.00           C
ATOM   4274  CG1 ILE A 605     -16.754 -13.259  -2.452  1.00  0.00           C
ATOM   4275  CD1 ILE A 605     -16.425 -12.473  -3.729  1.00  0.00           C
ATOM   4276  C   ILE A 605     -16.695 -14.048   0.878  1.00  0.00           C
ATOM   4277  O   ILE A 605     -16.019 -14.096   1.899  1.00  0.00           O
ATOM   4278  N   PHE A 606     -17.348 -15.091   0.409  1.00  0.00           N
ATOM   4279  CA  PHE A 606     -17.293 -16.471   1.052  1.00  0.00           C
ATOM   4280  CB  PHE A 606     -18.696 -17.004   1.274  1.00  0.00           C
ATOM   4281  CG  PHE A 606     -19.555 -16.242   2.288  1.00  0.00           C
ATOM   4282  CD1 PHE A 606     -19.883 -14.898   2.059  1.00  0.00           C
ATOM   4283  CE1 PHE A 606     -20.363 -14.141   3.119  1.00  0.00           C
ATOM   4284  CZ  PHE A 606     -20.692 -14.836   4.353  1.00  0.00           C
ATOM   4285  CE2 PHE A 606     -20.546 -16.180   4.508  1.00  0.00           C
ATOM   4286  CD2 PHE A 606     -19.905 -16.950   3.480  1.00  0.00           C
ATOM   4287  C   PHE A 606     -16.500 -17.424   0.167  1.00  0.00           C
ATOM   4288  O   PHE A 606     -16.581 -17.365  -1.014  1.00  0.00           O
ATOM   4289  N   ILE A 607     -15.866 -18.416   0.795  1.00  0.00           N
ATOM   4290  CA  ILE A 607     -14.939 -19.409   0.172  1.00  0.00           C
ATOM   4291  CB  ILE A 607     -13.546 -18.768   0.117  1.00  0.00           C
ATOM   4292  CG2 ILE A 607     -12.746 -18.919   1.366  1.00  0.00           C
ATOM   4293  CG1 ILE A 607     -12.663 -19.287  -1.036  1.00  0.00           C
ATOM   4294  CD1 ILE A 607     -11.523 -18.365  -1.418  1.00  0.00           C
ATOM   4295  C   ILE A 607     -15.005 -20.834   0.680  1.00  0.00           C
ATOM   4296  O   ILE A 607     -14.840 -21.069   1.840  1.00  0.00           O
ATOM   4297  N   SER A 608     -15.187 -21.752  -0.332  1.00  0.00           N
ATOM   4298  CA  SER A 608     -15.075 -23.195  -0.072  1.00  0.00           C
ATOM   4299  CB  SER A 608     -15.828 -23.838  -1.255  1.00  0.00           C
ATOM   4300  OG  SER A 608     -15.023 -23.842  -2.392  1.00  0.00           O
ATOM   4301  C   SER A 608     -13.669 -23.849   0.004  1.00  0.00           C
ATOM   4302  O   SER A 608     -12.783 -23.015   0.137  1.00  0.00           O
ATOM   4303  N   LYS A 609     -13.439 -25.111  -0.168  1.00  0.00           N
ATOM   4304  CA  LYS A 609     -12.098 -25.763  -0.359  1.00  0.00           C
ATOM   4305  CB  LYS A 609     -12.421 -27.277  -0.510  1.00  0.00           C
ATOM   4306  CG  LYS A 609     -11.175 -28.179  -0.458  1.00  0.00           C
ATOM   4307  CD  LYS A 609     -11.492 -29.641  -0.308  1.00  0.00           C
ATOM   4308  CE  LYS A 609     -10.230 -30.452  -0.618  1.00  0.00           C
ATOM   4309  NZ  LYS A 609      -9.267 -30.517   0.472  1.00  0.00           N
ATOM   4310  C   LYS A 609     -11.279 -25.191  -1.540  1.00  0.00           C
ATOM   4311  O   LYS A 609     -10.148 -25.534  -1.558  1.00  0.00           O
ATOM   4312  N   VAL A 610     -11.812 -24.210  -2.360  1.00  0.00           N
ATOM   4313  CA  VAL A 610     -10.922 -23.371  -3.210  1.00  0.00           C
ATOM   4314  CB  VAL A 610     -11.822 -22.443  -4.071  1.00  0.00           C
ATOM   4315  CG1 VAL A 610     -11.061 -21.365  -4.852  1.00  0.00           C
ATOM   4316  CG2 VAL A 610     -12.665 -23.210  -5.080  1.00  0.00           C
ATOM   4317  C   VAL A 610      -9.923 -22.582  -2.390  1.00  0.00           C
ATOM   4318  O   VAL A 610      -8.854 -22.306  -2.931  1.00  0.00           O
ATOM   4319  N   GLY A 611     -10.201 -22.229  -1.143  1.00  0.00           N
ATOM   4320  CA  GLY A 611      -9.326 -21.441  -0.307  1.00  0.00           C
ATOM   4321  C   GLY A 611      -8.246 -22.358   0.324  1.00  0.00           C
ATOM   4322  O   GLY A 611      -7.252 -21.966   0.980  1.00  0.00           O
ATOM   4323  N   ASP A 612      -8.331 -23.734   0.169  1.00  0.00           N
ATOM   4324  CA  ASP A 612      -7.415 -24.693   0.767  1.00  0.00           C
ATOM   4325  CB  ASP A 612      -8.030 -26.122   0.670  1.00  0.00           C
ATOM   4326  CG  ASP A 612      -7.450 -27.188   1.526  1.00  0.00           C
ATOM   4327  OD1 ASP A 612      -7.820 -28.400   1.332  1.00  0.00           O
ATOM   4328  OD2 ASP A 612      -6.801 -26.902   2.514  1.00  0.00           O
ATOM   4329  C   ASP A 612      -5.972 -24.573   0.121  1.00  0.00           C
ATOM   4330  O   ASP A 612      -4.957 -24.714   0.824  1.00  0.00           O
ATOM   4331  N   THR A 613      -5.891 -24.031  -1.138  1.00  0.00           N
ATOM   4332  CA  THR A 613      -4.605 -23.826  -1.807  1.00  0.00           C
ATOM   4333  CB  THR A 613      -4.812 -23.673  -3.309  1.00  0.00           C
ATOM   4334  CG2 THR A 613      -3.520 -23.410  -4.113  1.00  0.00           C
ATOM   4335  OG1 THR A 613      -5.287 -24.851  -3.891  1.00  0.00           O
ATOM   4336  C   THR A 613      -3.829 -22.702  -1.079  1.00  0.00           C
ATOM   4337  O   THR A 613      -4.379 -21.680  -0.588  1.00  0.00           O
ATOM   4338  N   SER A 614      -2.474 -22.802  -1.110  1.00  0.00           N
ATOM   4339  CA  SER A 614      -1.540 -22.098  -0.165  1.00  0.00           C
ATOM   4340  CB  SER A 614      -0.328 -23.058   0.203  1.00  0.00           C
ATOM   4341  OG  SER A 614      -0.671 -23.991   1.244  1.00  0.00           O
ATOM   4342  C   SER A 614      -1.131 -20.737  -0.691  1.00  0.00           C
ATOM   4343  O   SER A 614      -0.112 -20.639  -1.407  1.00  0.00           O
ATOM   4344  N   PHE A 615      -2.058 -19.771  -0.439  1.00  0.00           N
ATOM   4345  CA  PHE A 615      -1.739 -18.308  -0.463  1.00  0.00           C
ATOM   4346  CB  PHE A 615      -1.556 -17.899  -1.931  1.00  0.00           C
ATOM   4347  CG  PHE A 615      -2.551 -18.453  -3.027  1.00  0.00           C
ATOM   4348  CD1 PHE A 615      -2.143 -19.583  -3.738  1.00  0.00           C
ATOM   4349  CE1 PHE A 615      -2.962 -19.976  -4.851  1.00  0.00           C
ATOM   4350  CZ  PHE A 615      -4.235 -19.388  -5.039  1.00  0.00           C
ATOM   4351  CE2 PHE A 615      -4.607 -18.247  -4.281  1.00  0.00           C
ATOM   4352  CD2 PHE A 615      -3.739 -17.791  -3.295  1.00  0.00           C
ATOM   4353  C   PHE A 615      -2.895 -17.494   0.178  1.00  0.00           C
ATOM   4354  O   PHE A 615      -3.985 -18.020   0.318  1.00  0.00           O
ATOM   4355  N   ASP A 616      -2.656 -16.245   0.467  1.00  0.00           N
ATOM   4356  CA  ASP A 616      -3.586 -15.380   1.017  1.00  0.00           C
ATOM   4357  CB  ASP A 616      -2.975 -14.244   1.909  1.00  0.00           C
ATOM   4358  CG  ASP A 616      -1.846 -13.340   1.253  1.00  0.00           C
ATOM   4359  OD1 ASP A 616      -1.532 -12.197   1.722  1.00  0.00           O
ATOM   4360  OD2 ASP A 616      -1.445 -13.701   0.130  1.00  0.00           O
ATOM   4361  C   ASP A 616      -4.495 -14.744  -0.043  1.00  0.00           C
ATOM   4362  O   ASP A 616      -4.083 -14.655  -1.220  1.00  0.00           O
ATOM   4363  N   LEU A 617      -5.691 -14.368   0.377  1.00  0.00           N
ATOM   4364  CA  LEU A 617      -6.540 -13.469  -0.438  1.00  0.00           C
ATOM   4365  CB  LEU A 617      -8.054 -13.581   0.013  1.00  0.00           C
ATOM   4366  CG  LEU A 617      -8.797 -14.976  -0.248  1.00  0.00           C
ATOM   4367  CD1 LEU A 617      -8.691 -15.468  -1.676  1.00  0.00           C
ATOM   4368  CD2 LEU A 617      -8.394 -16.137   0.752  1.00  0.00           C
ATOM   4369  C   LEU A 617      -6.075 -12.011  -0.459  1.00  0.00           C
ATOM   4370  O   LEU A 617      -5.574 -11.546   0.564  1.00  0.00           O
ATOM   4371  N   PRO A 618      -6.193 -11.276  -1.599  1.00  0.00           N
ATOM   4372  CD  PRO A 618      -6.899 -11.618  -2.840  1.00  0.00           C
ATOM   4373  CG  PRO A 618      -7.309 -10.287  -3.501  1.00  0.00           C
ATOM   4374  CB  PRO A 618      -6.162  -9.360  -3.147  1.00  0.00           C
ATOM   4375  CA  PRO A 618      -5.860  -9.832  -1.648  1.00  0.00           C
ATOM   4376  C   PRO A 618      -6.617  -9.079  -0.600  1.00  0.00           C
ATOM   4377  O   PRO A 618      -7.753  -9.308  -0.299  1.00  0.00           O
ATOM   4378  N   GLU A 619      -5.903  -8.154   0.030  1.00  0.00           N
ATOM   4379  CA  GLU A 619      -6.356  -7.227   1.044  1.00  0.00           C
ATOM   4380  CB  GLU A 619      -6.933  -6.056   0.313  1.00  0.00           C
ATOM   4381  CG  GLU A 619      -7.152  -4.751   1.088  1.00  0.00           C
ATOM   4382  CD  GLU A 619      -5.873  -4.308   1.821  1.00  0.00           C
ATOM   4383  OE1 GLU A 619      -5.985  -3.760   2.954  1.00  0.00           O
ATOM   4384  OE2 GLU A 619      -4.754  -4.271   1.226  1.00  0.00           O
ATOM   4385  C   GLU A 619      -7.212  -7.655   2.296  1.00  0.00           C
ATOM   4386  O   GLU A 619      -7.184  -6.847   3.237  1.00  0.00           O
ATOM   4387  N   ALA A 620      -7.914  -8.852   2.257  1.00  0.00           N
ATOM   4388  CA  ALA A 620      -8.625  -9.452   3.423  1.00  0.00           C
ATOM   4389  CB  ALA A 620      -9.042 -10.905   3.033  1.00  0.00           C
ATOM   4390  C   ALA A 620      -7.653  -9.436   4.638  1.00  0.00           C
ATOM   4391  O   ALA A 620      -6.475  -9.864   4.481  1.00  0.00           O
ATOM   4392  N   ASN A 621      -8.137  -8.976   5.768  1.00  0.00           N
ATOM   4393  CA  ASN A 621      -7.522  -9.006   7.120  1.00  0.00           C
ATOM   4394  CB  ASN A 621      -7.043  -7.592   7.363  1.00  0.00           C
ATOM   4395  CG  ASN A 621      -8.021  -6.490   7.735  1.00  0.00           C
ATOM   4396  OD1 ASN A 621      -8.230  -5.632   6.907  1.00  0.00           O
ATOM   4397  ND2 ASN A 621      -8.478  -6.343   8.969  1.00  0.00           N
ATOM   4398  C   ASN A 621      -8.374  -9.487   8.273  1.00  0.00           C
ATOM   4399  O   ASN A 621      -7.868  -9.528   9.432  1.00  0.00           O
ATOM   4400  N   VAL A 622      -9.555  -9.978   7.972  1.00  0.00           N
ATOM   4401  CA  VAL A 622     -10.466 -10.762   8.805  1.00  0.00           C
ATOM   4402  CB  VAL A 622     -11.766  -9.951   9.028  1.00  0.00           C
ATOM   4403  CG1 VAL A 622     -12.682 -10.577  10.145  1.00  0.00           C
ATOM   4404  CG2 VAL A 622     -11.648  -8.450   9.290  1.00  0.00           C
ATOM   4405  C   VAL A 622     -10.669 -12.158   8.162  1.00  0.00           C
ATOM   4406  O   VAL A 622     -11.146 -12.290   7.051  1.00  0.00           O
ATOM   4407  N   LEU A 623     -10.439 -13.213   8.843  1.00  0.00           N
ATOM   4408  CA  LEU A 623     -10.827 -14.569   8.467  1.00  0.00           C
ATOM   4409  CB  LEU A 623      -9.642 -15.537   8.284  1.00  0.00           C
ATOM   4410  CG  LEU A 623     -10.080 -16.770   7.463  1.00  0.00           C
ATOM   4411  CD1 LEU A 623      -8.901 -17.424   6.772  1.00  0.00           C
ATOM   4412  CD2 LEU A 623     -10.851 -17.853   8.212  1.00  0.00           C
ATOM   4413  C   LEU A 623     -11.852 -14.940   9.591  1.00  0.00           C
ATOM   4414  O   LEU A 623     -11.419 -15.069  10.708  1.00  0.00           O
ATOM   4415  N   ILE A 624     -13.123 -15.182   9.318  1.00  0.00           N
ATOM   4416  CA  ILE A 624     -14.014 -15.976  10.154  1.00  0.00           C
ATOM   4417  CB  ILE A 624     -15.375 -15.237  10.226  1.00  0.00           C
ATOM   4418  CG2 ILE A 624     -16.312 -16.045  11.141  1.00  0.00           C
ATOM   4419  CG1 ILE A 624     -15.123 -13.813  10.714  1.00  0.00           C
ATOM   4420  CD1 ILE A 624     -16.344 -12.907  11.155  1.00  0.00           C
ATOM   4421  C   ILE A 624     -14.195 -17.310   9.458  1.00  0.00           C
ATOM   4422  O   ILE A 624     -14.561 -17.352   8.281  1.00  0.00           O
ATOM   4423  N   GLN A 625     -14.205 -18.406  10.210  1.00  0.00           N
ATOM   4424  CA  GLN A 625     -14.325 -19.772   9.761  1.00  0.00           C
ATOM   4425  CB  GLN A 625     -13.085 -20.611   9.879  1.00  0.00           C
ATOM   4426  CG  GLN A 625     -12.911 -21.137  11.330  1.00  0.00           C
ATOM   4427  CD  GLN A 625     -11.751 -22.126  11.276  1.00  0.00           C
ATOM   4428  OE1 GLN A 625     -11.326 -22.764  10.309  1.00  0.00           O
ATOM   4429  NE2 GLN A 625     -11.097 -22.176  12.424  1.00  0.00           N
ATOM   4430  C   GLN A 625     -15.614 -20.502  10.248  1.00  0.00           C
ATOM   4431  O   GLN A 625     -16.137 -20.372  11.323  1.00  0.00           O
ATOM   4432  N   ILE A 626     -16.064 -21.414   9.400  1.00  0.00           N
ATOM   4433  CA  ILE A 626     -17.420 -22.024   9.514  1.00  0.00           C
ATOM   4434  CB  ILE A 626     -18.495 -21.328   8.616  1.00  0.00           C
ATOM   4435  CG2 ILE A 626     -19.894 -21.838   8.807  1.00  0.00           C
ATOM   4436  CG1 ILE A 626     -18.421 -19.743   8.713  1.00  0.00           C
ATOM   4437  CD1 ILE A 626     -19.636 -18.863   8.306  1.00  0.00           C
ATOM   4438  C   ILE A 626     -17.329 -23.580   9.274  1.00  0.00           C
ATOM   4439  O   ILE A 626     -17.576 -24.196   8.178  1.00  0.00           O
ATOM   4440  N   SER A 627     -16.917 -24.230  10.348  1.00  0.00           N
ATOM   4441  CA  SER A 627     -16.920 -25.664  10.593  1.00  0.00           C
ATOM   4442  CB  SER A 627     -18.338 -26.239  10.944  1.00  0.00           C
ATOM   4443  OG  SER A 627     -18.872 -25.646  12.139  1.00  0.00           O
ATOM   4444  C   SER A 627     -16.255 -26.576   9.544  1.00  0.00           C
ATOM   4445  O   SER A 627     -16.896 -27.115   8.692  1.00  0.00           O
ATOM   4446  N   SER A 628     -14.969 -26.812   9.810  1.00  0.00           N
ATOM   4447  CA  SER A 628     -14.241 -27.920   9.260  1.00  0.00           C
ATOM   4448  CB  SER A 628     -12.794 -27.459   9.373  1.00  0.00           C
ATOM   4449  OG  SER A 628     -11.991 -28.434   8.670  1.00  0.00           O
ATOM   4450  C   SER A 628     -14.402 -29.266   9.966  1.00  0.00           C
ATOM   4451  O   SER A 628     -14.375 -29.299  11.210  1.00  0.00           O
ATOM   4452  N   HIE A 629     -14.342 -30.310   9.210  1.00  0.00           N
ATOM   4453  CA  HIE A 629     -14.772 -31.707   9.481  1.00  0.00           C
ATOM   4454  CB  HIE A 629     -14.957 -32.388   8.125  1.00  0.00           C
ATOM   4455  CG  HIE A 629     -16.145 -31.946   7.417  1.00  0.00           C
ATOM   4456  ND1 HIE A 629     -16.345 -30.674   6.967  1.00  0.00           N
ATOM   4457  CE1 HIE A 629     -17.584 -30.685   6.512  1.00  0.00           C
ATOM   4458  NE2 HIE A 629     -18.105 -31.905   6.633  1.00  0.00           N
ATOM   4459  CD2 HIE A 629     -17.271 -32.734   7.292  1.00  0.00           C
ATOM   4460  C   HIE A 629     -13.749 -32.413  10.393  1.00  0.00           C
ATOM   4461  O   HIE A 629     -14.081 -33.546  10.776  1.00  0.00           O
ATOM   4462  N   GLY A 630     -12.531 -31.913  10.599  1.00  0.00           N
ATOM   4463  CA  GLY A 630     -11.623 -32.537  11.551  1.00  0.00           C
ATOM   4464  C   GLY A 630     -10.487 -31.772  12.100  1.00  0.00           C
ATOM   4465  O   GLY A 630     -10.247 -30.588  11.756  1.00  0.00           O
ATOM   4466  N   GLY A 631      -9.702 -32.573  12.955  1.00  0.00           N
ATOM   4467  CA  GLY A 631      -8.591 -32.179  13.774  1.00  0.00           C
ATOM   4468  C   GLY A 631      -7.332 -31.531  13.195  1.00  0.00           C
ATOM   4469  O   GLY A 631      -6.374 -31.328  13.963  1.00  0.00           O
ATOM   4470  N   SER A 632      -7.302 -31.390  11.888  1.00  0.00           N
ATOM   4471  CA  SER A 632      -6.020 -31.129  11.159  1.00  0.00           C
ATOM   4472  CB  SER A 632      -6.297 -31.050   9.706  1.00  0.00           C
ATOM   4473  OG  SER A 632      -5.004 -30.835   9.073  1.00  0.00           O
ATOM   4474  C   SER A 632      -5.341 -29.843  11.568  1.00  0.00           C
ATOM   4475  O   SER A 632      -5.846 -28.697  11.295  1.00  0.00           O
ATOM   4476  N   ARG A 633      -4.228 -29.941  12.286  1.00  0.00           N
ATOM   4477  CA  ARG A 633      -3.423 -28.748  12.699  1.00  0.00           C
ATOM   4478  CB  ARG A 633      -2.141 -29.294  13.353  1.00  0.00           C
ATOM   4479  CG  ARG A 633      -2.399 -29.950  14.688  1.00  0.00           C
ATOM   4480  CD  ARG A 633      -1.343 -31.019  15.105  1.00  0.00           C
ATOM   4481  NE  ARG A 633      -1.347 -32.153  14.230  1.00  0.00           N
ATOM   4482  CZ  ARG A 633      -0.477 -33.102  14.243  1.00  0.00           C
ATOM   4483  NH1 ARG A 633       0.471 -33.267  15.054  1.00  0.00           N
ATOM   4484  NH2 ARG A 633      -0.479 -33.914  13.211  1.00  0.00           N
ATOM   4485  C   ARG A 633      -2.960 -27.918  11.516  1.00  0.00           C
ATOM   4486  O   ARG A 633      -3.139 -26.683  11.582  1.00  0.00           O
ATOM   4487  N   ARG A 634      -2.465 -28.514  10.415  1.00  0.00           N
ATOM   4488  CA  ARG A 634      -2.077 -27.924   9.148  1.00  0.00           C
ATOM   4489  CB  ARG A 634      -1.730 -29.085   8.196  1.00  0.00           C
ATOM   4490  CG  ARG A 634      -1.365 -28.689   6.722  1.00  0.00           C
ATOM   4491  CD  ARG A 634      -2.440 -28.064   5.837  1.00  0.00           C
ATOM   4492  NE  ARG A 634      -3.512 -29.034   5.749  1.00  0.00           N
ATOM   4493  CZ  ARG A 634      -4.470 -28.946   4.821  1.00  0.00           C
ATOM   4494  NH1 ARG A 634      -5.452 -29.761   4.961  1.00  0.00           N
ATOM   4495  NH2 ARG A 634      -4.606 -27.966   3.956  1.00  0.00           N
ATOM   4496  C   ARG A 634      -3.184 -26.973   8.635  1.00  0.00           C
ATOM   4497  O   ARG A 634      -2.890 -25.805   8.287  1.00  0.00           O
ATOM   4498  N   GLN A 635      -4.441 -27.444   8.585  1.00  0.00           N
ATOM   4499  CA  GLN A 635      -5.550 -26.653   8.075  1.00  0.00           C
ATOM   4500  CB  GLN A 635      -6.767 -27.521   7.962  1.00  0.00           C
ATOM   4501  CG  GLN A 635      -7.710 -27.061   6.748  1.00  0.00           C
ATOM   4502  CD  GLN A 635      -9.216 -27.207   6.921  1.00  0.00           C
ATOM   4503  OE1 GLN A 635      -9.799 -26.693   7.904  1.00  0.00           O
ATOM   4504  NE2 GLN A 635      -9.962 -27.762   5.981  1.00  0.00           N
ATOM   4505  C   GLN A 635      -5.830 -25.324   8.886  1.00  0.00           C
ATOM   4506  O   GLN A 635      -5.928 -24.243   8.265  1.00  0.00           O
ATOM   4507  N   GLU A 636      -5.767 -25.438  10.276  1.00  0.00           N
ATOM   4508  CA  GLU A 636      -5.814 -24.257  11.195  1.00  0.00           C
ATOM   4509  CB  GLU A 636      -5.962 -24.811  12.601  1.00  0.00           C
ATOM   4510  CG  GLU A 636      -6.721 -23.953  13.627  1.00  0.00           C
ATOM   4511  CD  GLU A 636      -8.304 -23.835  13.414  1.00  0.00           C
ATOM   4512  OE1 GLU A 636      -9.012 -23.465  14.339  1.00  0.00           O
ATOM   4513  OE2 GLU A 636      -8.704 -24.142  12.251  1.00  0.00           O
ATOM   4514  C   GLU A 636      -4.627 -23.338  11.136  1.00  0.00           C
ATOM   4515  O   GLU A 636      -4.736 -22.043  11.034  1.00  0.00           O
ATOM   4516  N   ALA A 637      -3.395 -23.880  11.170  1.00  0.00           N
ATOM   4517  CA  ALA A 637      -2.152 -23.130  10.854  1.00  0.00           C
ATOM   4518  CB  ALA A 637      -1.003 -24.050  11.021  1.00  0.00           C
ATOM   4519  C   ALA A 637      -2.079 -22.338   9.514  1.00  0.00           C
ATOM   4520  O   ALA A 637      -1.649 -21.209   9.507  1.00  0.00           O
ATOM   4521  N   GLN A 638      -2.637 -22.939   8.440  1.00  0.00           N
ATOM   4522  CA  GLN A 638      -2.754 -22.222   7.139  1.00  0.00           C
ATOM   4523  CB  GLN A 638      -3.024 -23.198   6.056  1.00  0.00           C
ATOM   4524  CG  GLN A 638      -1.837 -24.011   5.557  1.00  0.00           C
ATOM   4525  CD  GLN A 638      -2.114 -24.941   4.403  1.00  0.00           C
ATOM   4526  OE1 GLN A 638      -3.222 -25.138   3.874  1.00  0.00           O
ATOM   4527  NE2 GLN A 638      -1.060 -25.542   3.885  1.00  0.00           N
ATOM   4528  C   GLN A 638      -3.769 -21.146   7.034  1.00  0.00           C
ATOM   4529  O   GLN A 638      -3.561 -20.149   6.340  1.00  0.00           O
ATOM   4530  N   ARG A 639      -4.888 -21.324   7.723  1.00  0.00           N
ATOM   4531  CA  ARG A 639      -5.880 -20.247   7.893  1.00  0.00           C
ATOM   4532  CB  ARG A 639      -7.174 -20.795   8.524  1.00  0.00           C
ATOM   4533  CG  ARG A 639      -7.878 -21.604   7.463  1.00  0.00           C
ATOM   4534  CD  ARG A 639      -9.153 -22.225   8.031  1.00  0.00           C
ATOM   4535  NE  ARG A 639      -9.648 -23.207   7.072  1.00  0.00           N
ATOM   4536  CZ  ARG A 639     -10.850 -23.729   6.902  1.00  0.00           C
ATOM   4537  NH1 ARG A 639     -11.804 -23.496   7.735  1.00  0.00           N
ATOM   4538  NH2 ARG A 639     -11.118 -24.613   6.013  1.00  0.00           N
ATOM   4539  C   ARG A 639      -5.344 -18.984   8.547  1.00  0.00           C
ATOM   4540  O   ARG A 639      -5.612 -17.828   8.133  1.00  0.00           O
ATOM   4541  N   LEU A 640      -4.444 -19.186   9.526  1.00  0.00           N
ATOM   4542  CA  LEU A 640      -3.767 -18.036  10.210  1.00  0.00           C
ATOM   4543  CB  LEU A 640      -3.120 -18.519  11.525  1.00  0.00           C
ATOM   4544  CG  LEU A 640      -2.889 -17.465  12.628  1.00  0.00           C
ATOM   4545  CD1 LEU A 640      -3.262 -18.049  14.021  1.00  0.00           C
ATOM   4546  CD2 LEU A 640      -1.475 -16.935  12.561  1.00  0.00           C
ATOM   4547  C   LEU A 640      -2.775 -17.388   9.313  1.00  0.00           C
ATOM   4548  O   LEU A 640      -2.636 -16.186   9.144  1.00  0.00           O
ATOM   4549  N   GLY A 641      -2.001 -18.286   8.649  1.00  0.00           N
ATOM   4550  CA  GLY A 641      -1.295 -17.896   7.460  1.00  0.00           C
ATOM   4551  C   GLY A 641      -2.000 -17.327   6.206  1.00  0.00           C
ATOM   4552  O   GLY A 641      -1.230 -16.965   5.292  1.00  0.00           O
ATOM   4553  N   ARG A 642      -3.347 -17.155   6.200  1.00  0.00           N
ATOM   4554  CA  ARG A 642      -4.059 -16.354   5.175  1.00  0.00           C
ATOM   4555  CB  ARG A 642      -5.591 -16.689   4.934  1.00  0.00           C
ATOM   4556  CG  ARG A 642      -5.891 -18.137   4.403  1.00  0.00           C
ATOM   4557  CD  ARG A 642      -5.173 -18.482   3.155  1.00  0.00           C
ATOM   4558  NE  ARG A 642      -5.380 -19.888   2.840  1.00  0.00           N
ATOM   4559  CZ  ARG A 642      -4.446 -20.817   2.802  1.00  0.00           C
ATOM   4560  NH1 ARG A 642      -3.214 -20.524   3.119  1.00  0.00           N
ATOM   4561  NH2 ARG A 642      -4.742 -22.105   2.552  1.00  0.00           N
ATOM   4562  C   ARG A 642      -3.950 -14.866   5.514  1.00  0.00           C
ATOM   4563  O   ARG A 642      -4.293 -14.036   4.670  1.00  0.00           O
ATOM   4564  N   VAL A 643      -3.651 -14.451   6.774  1.00  0.00           N
ATOM   4565  CA  VAL A 643      -3.696 -13.030   7.189  1.00  0.00           C
ATOM   4566  CB  VAL A 643      -4.917 -12.810   8.064  1.00  0.00           C
ATOM   4567  CG1 VAL A 643      -6.195 -12.706   7.217  1.00  0.00           C
ATOM   4568  CG2 VAL A 643      -5.078 -13.854   9.189  1.00  0.00           C
ATOM   4569  C   VAL A 643      -2.463 -12.469   7.843  1.00  0.00           C
ATOM   4570  O   VAL A 643      -2.494 -11.305   8.239  1.00  0.00           O
ATOM   4571  N   LEU A 644      -1.332 -13.167   7.875  1.00  0.00           N
ATOM   4572  CA  LEU A 644      -0.017 -12.768   8.461  1.00  0.00           C
ATOM   4573  CB  LEU A 644       0.873 -13.980   8.423  1.00  0.00           C
ATOM   4574  CG  LEU A 644       0.681 -14.983   9.542  1.00  0.00           C
ATOM   4575  CD1 LEU A 644       1.455 -16.225   9.269  1.00  0.00           C
ATOM   4576  CD2 LEU A 644       1.027 -14.345  10.926  1.00  0.00           C
ATOM   4577  C   LEU A 644       0.639 -11.515   7.918  1.00  0.00           C
ATOM   4578  O   LEU A 644       1.485 -10.928   8.622  1.00  0.00           O
ATOM   4579  N   ARG A 645       0.245 -10.928   6.757  1.00  0.00           N
ATOM   4580  CA  ARG A 645       0.812  -9.722   6.129  1.00  0.00           C
ATOM   4581  CB  ARG A 645       1.682 -10.133   4.924  1.00  0.00           C
ATOM   4582  CG  ARG A 645       0.930 -10.679   3.764  1.00  0.00           C
ATOM   4583  CD  ARG A 645       1.887 -10.823   2.581  1.00  0.00           C
ATOM   4584  NE  ARG A 645       1.184 -11.424   1.474  1.00  0.00           N
ATOM   4585  CZ  ARG A 645       1.647 -11.678   0.256  1.00  0.00           C
ATOM   4586  NH1 ARG A 645       2.883 -11.448  -0.062  1.00  0.00           N
ATOM   4587  NH2 ARG A 645       0.891 -12.253  -0.603  1.00  0.00           N
ATOM   4588  C   ARG A 645      -0.204  -8.624   5.783  1.00  0.00           C
ATOM   4589  O   ARG A 645       0.161  -7.590   5.254  1.00  0.00           O
ATOM   4590  N   ALA A 646      -1.472  -8.914   6.078  1.00  0.00           N
ATOM   4591  CA  ALA A 646      -2.593  -8.005   5.910  1.00  0.00           C
ATOM   4592  CB  ALA A 646      -3.929  -8.835   5.886  1.00  0.00           C
ATOM   4593  C   ALA A 646      -2.621  -6.817   6.873  1.00  0.00           C
ATOM   4594  O   ALA A 646      -2.095  -6.962   7.976  1.00  0.00           O
ATOM   4595  N   LYS A 647      -3.297  -5.722   6.559  1.00  0.00           N
ATOM   4596  CA  LYS A 647      -3.514  -4.459   7.328  1.00  0.00           C
ATOM   4597  CB  LYS A 647      -4.851  -4.553   8.092  1.00  0.00           C
ATOM   4598  CG  LYS A 647      -5.369  -3.269   8.818  1.00  0.00           C
ATOM   4599  CD  LYS A 647      -6.794  -3.344   9.303  1.00  0.00           C
ATOM   4600  CE  LYS A 647      -7.425  -2.033   9.774  1.00  0.00           C
ATOM   4601  NZ  LYS A 647      -8.325  -2.061  10.947  1.00  0.00           N
ATOM   4602  C   LYS A 647      -2.280  -4.022   8.122  1.00  0.00           C
ATOM   4603  O   LYS A 647      -2.331  -3.526   9.216  1.00  0.00           O
ATOM   4604  N   LYS A 648      -1.043  -4.259   7.639  1.00  0.00           N
ATOM   4605  CA  LYS A 648       0.230  -4.011   8.212  1.00  0.00           C
ATOM   4606  CB  LYS A 648       1.315  -4.720   7.346  1.00  0.00           C
ATOM   4607  CG  LYS A 648       2.591  -5.043   8.131  1.00  0.00           C
ATOM   4608  CD  LYS A 648       3.354  -6.150   7.457  1.00  0.00           C
ATOM   4609  CE  LYS A 648       4.882  -6.033   7.771  1.00  0.00           C
ATOM   4610  NZ  LYS A 648       5.556  -5.032   6.832  1.00  0.00           N
ATOM   4611  C   LYS A 648       0.588  -2.545   8.402  1.00  0.00           C
ATOM   4612  O   LYS A 648       0.950  -2.182   9.505  1.00  0.00           O
ATOM   4613  N   GLY A 649       0.308  -1.711   7.392  1.00  0.00           N
ATOM   4614  CA  GLY A 649       0.569  -0.230   7.538  1.00  0.00           C
ATOM   4615  C   GLY A 649      -0.429   0.564   8.381  1.00  0.00           C
ATOM   4616  O   GLY A 649      -0.048   1.640   8.759  1.00  0.00           O
ATOM   4617  N   MET A 650      -1.460  -0.012   8.905  1.00  0.00           N
ATOM   4618  CA  MET A 650      -2.255   0.465  10.144  1.00  0.00           C
ATOM   4619  CB  MET A 650      -3.556  -0.401  10.280  1.00  0.00           C
ATOM   4620  CG  MET A 650      -4.343   0.210  11.425  1.00  0.00           C
ATOM   4621  SD  MET A 650      -5.383  -0.860  12.328  1.00  0.00           S
ATOM   4622  CE  MET A 650      -4.086  -1.731  13.147  1.00  0.00           C
ATOM   4623  C   MET A 650      -1.420   0.352  11.440  1.00  0.00           C
ATOM   4624  O   MET A 650      -0.856  -0.696  11.701  1.00  0.00           O
ATOM   4625  N   VAL A 651      -1.336   1.405  12.242  1.00  0.00           N
ATOM   4626  CA  VAL A 651      -0.635   1.601  13.514  1.00  0.00           C
ATOM   4627  CB  VAL A 651       0.617   2.425  13.267  1.00  0.00           C
ATOM   4628  CG1 VAL A 651       1.483   1.771  12.134  1.00  0.00           C
ATOM   4629  CG2 VAL A 651       0.392   3.968  13.169  1.00  0.00           C
ATOM   4630  C   VAL A 651      -1.546   2.143  14.662  1.00  0.00           C
ATOM   4631  O   VAL A 651      -1.103   2.176  15.776  1.00  0.00           O
ATOM   4632  N   ALA A 652      -2.819   2.564  14.386  1.00  0.00           N
ATOM   4633  CA  ALA A 652      -3.721   3.190  15.413  1.00  0.00           C
ATOM   4634  CB  ALA A 652      -4.982   3.750  14.726  1.00  0.00           C
ATOM   4635  C   ALA A 652      -4.240   2.271  16.504  1.00  0.00           C
ATOM   4636  O   ALA A 652      -4.851   2.665  17.514  1.00  0.00           O
ATOM   4637  N   GLU A 653      -3.985   0.981  16.413  1.00  0.00           N
ATOM   4638  CA  GLU A 653      -4.525  -0.102  17.202  1.00  0.00           C
ATOM   4639  CB  GLU A 653      -5.793  -0.646  16.493  1.00  0.00           C
ATOM   4640  CG  GLU A 653      -6.943   0.315  16.322  1.00  0.00           C
ATOM   4641  CD  GLU A 653      -8.124  -0.440  15.640  1.00  0.00           C
ATOM   4642  OE1 GLU A 653      -9.220   0.107  15.394  1.00  0.00           O
ATOM   4643  OE2 GLU A 653      -7.953  -1.665  15.275  1.00  0.00           O
ATOM   4644  C   GLU A 653      -3.477  -1.222  17.270  1.00  0.00           C
ATOM   4645  O   GLU A 653      -2.540  -1.364  16.480  1.00  0.00           O
ATOM   4646  N   GLU A 654      -3.546  -2.070  18.326  1.00  0.00           N
ATOM   4647  CA  GLU A 654      -2.758  -3.303  18.554  1.00  0.00           C
ATOM   4648  CB  GLU A 654      -3.253  -3.872  19.912  1.00  0.00           C
ATOM   4649  CG  GLU A 654      -2.569  -5.221  20.225  1.00  0.00           C
ATOM   4650  CD  GLU A 654      -1.115  -5.114  20.705  1.00  0.00           C
ATOM   4651  OE1 GLU A 654      -0.559  -4.023  20.729  1.00  0.00           O
ATOM   4652  OE2 GLU A 654      -0.600  -6.155  21.246  1.00  0.00           O
ATOM   4653  C   GLU A 654      -2.794  -4.320  17.374  1.00  0.00           C
ATOM   4654  O   GLU A 654      -1.830  -4.649  16.690  1.00  0.00           O
ATOM   4655  N   TYR A 655      -4.054  -4.840  17.206  1.00  0.00           N
ATOM   4656  CA  TYR A 655      -4.255  -5.975  16.326  1.00  0.00           C
ATOM   4657  CB  TYR A 655      -5.371  -6.826  16.875  1.00  0.00           C
ATOM   4658  CG  TYR A 655      -4.922  -7.728  18.102  1.00  0.00           C
ATOM   4659  CD1 TYR A 655      -4.161  -8.878  17.872  1.00  0.00           C
ATOM   4660  CE1 TYR A 655      -3.825  -9.636  19.010  1.00  0.00           C
ATOM   4661  CZ  TYR A 655      -4.295  -9.372  20.333  1.00  0.00           C
ATOM   4662  OH  TYR A 655      -4.021 -10.246  21.364  1.00  0.00           O
ATOM   4663  CE2 TYR A 655      -4.963  -8.115  20.513  1.00  0.00           C
ATOM   4664  CD2 TYR A 655      -5.282  -7.315  19.420  1.00  0.00           C
ATOM   4665  C   TYR A 655      -4.592  -5.693  14.824  1.00  0.00           C
ATOM   4666  O   TYR A 655      -5.658  -5.032  14.640  1.00  0.00           O
ATOM   4667  N   ASN A 656      -3.762  -6.109  13.851  1.00  0.00           N
ATOM   4668  CA  ASN A 656      -3.817  -5.906  12.391  1.00  0.00           C
ATOM   4669  CB  ASN A 656      -2.459  -6.091  11.710  1.00  0.00           C
ATOM   4670  CG  ASN A 656      -1.469  -5.141  12.267  1.00  0.00           C
ATOM   4671  OD1 ASN A 656      -0.612  -5.619  13.070  1.00  0.00           O
ATOM   4672  ND2 ASN A 656      -1.475  -3.941  11.796  1.00  0.00           N
ATOM   4673  C   ASN A 656      -4.892  -6.888  11.768  1.00  0.00           C
ATOM   4674  O   ASN A 656      -5.573  -6.530  10.799  1.00  0.00           O
ATOM   4675  N   ALA A 657      -4.932  -8.149  12.270  1.00  0.00           N
ATOM   4676  CA  ALA A 657      -5.868  -9.146  11.712  1.00  0.00           C
ATOM   4677  CB  ALA A 657      -5.060 -10.039  10.809  1.00  0.00           C
ATOM   4678  C   ALA A 657      -6.696  -9.866  12.761  1.00  0.00           C
ATOM   4679  O   ALA A 657      -6.336  -9.703  13.933  1.00  0.00           O
ATOM   4680  N   PHE A 658      -7.671 -10.660  12.378  1.00  0.00           N
ATOM   4681  CA  PHE A 658      -8.552 -11.441  13.194  1.00  0.00           C
ATOM   4682  CB  PHE A 658      -9.852 -10.649  13.374  1.00  0.00           C
ATOM   4683  CG  PHE A 658      -9.699  -9.141  13.586  1.00  0.00           C
ATOM   4684  CD1 PHE A 658      -9.682  -8.656  14.954  1.00  0.00           C
ATOM   4685  CE1 PHE A 658      -9.570  -7.218  15.177  1.00  0.00           C
ATOM   4686  CZ  PHE A 658      -9.298  -6.322  14.136  1.00  0.00           C
ATOM   4687  CE2 PHE A 658      -9.011  -6.915  12.857  1.00  0.00           C
ATOM   4688  CD2 PHE A 658      -9.375  -8.235  12.523  1.00  0.00           C
ATOM   4689  C   PHE A 658      -8.796 -12.784  12.593  1.00  0.00           C
ATOM   4690  O   PHE A 658      -9.158 -12.925  11.408  1.00  0.00           O
ATOM   4691  N   PHE A 659      -8.734 -13.864  13.389  1.00  0.00           N
ATOM   4692  CA  PHE A 659      -9.003 -15.234  12.993  1.00  0.00           C
ATOM   4693  CB  PHE A 659      -7.746 -16.023  12.839  1.00  0.00           C
ATOM   4694  CG  PHE A 659      -7.895 -17.492  12.697  1.00  0.00           C
ATOM   4695  CD1 PHE A 659      -7.421 -18.456  13.607  1.00  0.00           C
ATOM   4696  CE1 PHE A 659      -7.754 -19.776  13.478  1.00  0.00           C
ATOM   4697  CZ  PHE A 659      -8.490 -20.267  12.396  1.00  0.00           C
ATOM   4698  CE2 PHE A 659      -8.883 -19.339  11.398  1.00  0.00           C
ATOM   4699  CD2 PHE A 659      -8.571 -17.973  11.580  1.00  0.00           C
ATOM   4700  C   PHE A 659     -10.035 -15.791  14.060  1.00  0.00           C
ATOM   4701  O   PHE A 659      -9.702 -16.152  15.151  1.00  0.00           O
ATOM   4702  N   TYR A 660     -11.319 -15.645  13.736  1.00  0.00           N
ATOM   4703  CA  TYR A 660     -12.532 -16.078  14.582  1.00  0.00           C
ATOM   4704  CB  TYR A 660     -13.729 -15.121  14.365  1.00  0.00           C
ATOM   4705  CG  TYR A 660     -13.549 -13.695  14.697  1.00  0.00           C
ATOM   4706  CD1 TYR A 660     -13.089 -12.729  13.785  1.00  0.00           C
ATOM   4707  CE1 TYR A 660     -13.299 -11.346  14.059  1.00  0.00           C
ATOM   4708  CZ  TYR A 660     -13.697 -10.939  15.335  1.00  0.00           C
ATOM   4709  OH  TYR A 660     -13.763  -9.627  15.590  1.00  0.00           O
ATOM   4710  CE2 TYR A 660     -14.065 -11.919  16.232  1.00  0.00           C
ATOM   4711  CD2 TYR A 660     -13.991 -13.269  15.924  1.00  0.00           C
ATOM   4712  C   TYR A 660     -13.034 -17.463  14.276  1.00  0.00           C
ATOM   4713  O   TYR A 660     -13.279 -17.725  13.055  1.00  0.00           O
ATOM   4714  N   SER A 661     -12.880 -18.427  15.195  1.00  0.00           N
ATOM   4715  CA  SER A 661     -13.380 -19.786  15.058  1.00  0.00           C
ATOM   4716  CB  SER A 661     -12.333 -20.827  15.564  1.00  0.00           C
ATOM   4717  OG  SER A 661     -12.706 -22.155  15.106  1.00  0.00           O
ATOM   4718  C   SER A 661     -14.725 -19.895  15.817  1.00  0.00           C
ATOM   4719  O   SER A 661     -14.776 -19.631  17.011  1.00  0.00           O
ATOM   4720  N   LEU A 662     -15.810 -20.293  15.093  1.00  0.00           N
ATOM   4721  CA  LEU A 662     -17.163 -20.258  15.608  1.00  0.00           C
ATOM   4722  CB  LEU A 662     -18.158 -19.816  14.482  1.00  0.00           C
ATOM   4723  CG  LEU A 662     -17.931 -18.433  13.919  1.00  0.00           C
ATOM   4724  CD1 LEU A 662     -18.804 -18.162  12.682  1.00  0.00           C
ATOM   4725  CD2 LEU A 662     -18.157 -17.245  14.933  1.00  0.00           C
ATOM   4726  C   LEU A 662     -17.498 -21.626  16.257  1.00  0.00           C
ATOM   4727  O   LEU A 662     -18.332 -22.419  15.754  1.00  0.00           O
ATOM   4728  N   VAL A 663     -16.784 -21.961  17.304  1.00  0.00           N
ATOM   4729  CA  VAL A 663     -16.823 -23.291  17.884  1.00  0.00           C
ATOM   4730  CB  VAL A 663     -15.701 -23.269  18.985  1.00  0.00           C
ATOM   4731  CG1 VAL A 663     -15.696 -24.675  19.624  1.00  0.00           C
ATOM   4732  CG2 VAL A 663     -14.404 -23.103  18.276  1.00  0.00           C
ATOM   4733  C   VAL A 663     -18.200 -23.552  18.340  1.00  0.00           C
ATOM   4734  O   VAL A 663     -18.764 -22.787  19.144  1.00  0.00           O
ATOM   4735  N   SER A 664     -18.727 -24.699  17.918  1.00  0.00           N
ATOM   4736  CA  SER A 664     -20.017 -25.118  18.502  1.00  0.00           C
ATOM   4737  CB  SER A 664     -20.706 -26.118  17.556  1.00  0.00           C
ATOM   4738  OG  SER A 664     -20.821 -25.608  16.255  1.00  0.00           O
ATOM   4739  C   SER A 664     -19.899 -25.827  19.929  1.00  0.00           C
ATOM   4740  O   SER A 664     -19.159 -26.816  20.134  1.00  0.00           O
ATOM   4741  N   GLN A 665     -20.742 -25.300  20.803  1.00  0.00           N
ATOM   4742  CA  GLN A 665     -20.647 -25.502  22.284  1.00  0.00           C
ATOM   4743  CB  GLN A 665     -21.220 -24.254  22.963  1.00  0.00           C
ATOM   4744  CG  GLN A 665     -21.061 -24.264  24.553  1.00  0.00           C
ATOM   4745  CD  GLN A 665     -21.264 -22.946  25.285  1.00  0.00           C
ATOM   4746  OE1 GLN A 665     -21.394 -21.864  24.809  1.00  0.00           O
ATOM   4747  NE2 GLN A 665     -21.250 -23.032  26.599  1.00  0.00           N
ATOM   4748  C   GLN A 665     -21.262 -26.855  22.632  1.00  0.00           C
ATOM   4749  O   GLN A 665     -22.356 -27.021  22.148  1.00  0.00           O
ATOM   4750  N   ASP A 666     -20.744 -27.726  23.490  1.00  0.00           N
ATOM   4751  CA  ASP A 666     -21.200 -29.109  23.819  1.00  0.00           C
ATOM   4752  CB  ASP A 666     -22.489 -28.987  24.648  1.00  0.00           C
ATOM   4753  CG  ASP A 666     -22.507 -27.857  25.627  1.00  0.00           C
ATOM   4754  OD1 ASP A 666     -21.503 -27.581  26.375  1.00  0.00           O
ATOM   4755  OD2 ASP A 666     -23.572 -27.232  25.776  1.00  0.00           O
ATOM   4756  C   ASP A 666     -21.308 -30.064  22.639  1.00  0.00           C
ATOM   4757  O   ASP A 666     -22.103 -30.966  22.635  1.00  0.00           O
ATOM   4758  N   THR A 667     -20.459 -29.838  21.592  1.00  0.00           N
ATOM   4759  CA  THR A 667     -20.403 -30.746  20.524  1.00  0.00           C
ATOM   4760  CB  THR A 667     -21.087 -30.079  19.264  1.00  0.00           C
ATOM   4761  CG2 THR A 667     -22.462 -29.347  19.280  1.00  0.00           C
ATOM   4762  OG1 THR A 667     -20.114 -29.337  18.523  1.00  0.00           O
ATOM   4763  C   THR A 667     -18.948 -31.162  20.170  1.00  0.00           C
ATOM   4764  O   THR A 667     -18.019 -30.701  20.783  1.00  0.00           O
ATOM   4765  N   GLN A 668     -18.839 -32.077  19.142  1.00  0.00           N
ATOM   4766  CA  GLN A 668     -17.620 -32.645  18.598  1.00  0.00           C
ATOM   4767  CB  GLN A 668     -17.816 -33.772  17.563  1.00  0.00           C
ATOM   4768  CG  GLN A 668     -18.291 -33.223  16.175  1.00  0.00           C
ATOM   4769  CD  GLN A 668     -18.755 -34.066  15.064  1.00  0.00           C
ATOM   4770  OE1 GLN A 668     -19.404 -35.119  15.261  1.00  0.00           O
ATOM   4771  NE2 GLN A 668     -18.708 -33.640  13.873  1.00  0.00           N
ATOM   4772  C   GLN A 668     -16.598 -31.501  18.193  1.00  0.00           C
ATOM   4773  O   GLN A 668     -15.338 -31.631  18.278  1.00  0.00           O
ATOM   4774  N   GLU A 669     -17.146 -30.369  17.739  1.00  0.00           N
ATOM   4775  CA  GLU A 669     -16.323 -29.212  17.226  1.00  0.00           C
ATOM   4776  CB  GLU A 669     -17.275 -28.179  16.720  1.00  0.00           C
ATOM   4777  CG  GLU A 669     -16.543 -27.009  16.099  1.00  0.00           C
ATOM   4778  CD  GLU A 669     -17.312 -26.326  14.939  1.00  0.00           C
ATOM   4779  OE1 GLU A 669     -18.383 -25.630  15.191  1.00  0.00           O
ATOM   4780  OE2 GLU A 669     -16.894 -26.327  13.796  1.00  0.00           O
ATOM   4781  C   GLU A 669     -15.431 -28.606  18.338  1.00  0.00           C
ATOM   4782  O   GLU A 669     -14.328 -28.126  18.023  1.00  0.00           O
ATOM   4783  N   MET A 670     -15.766 -28.755  19.637  1.00  0.00           N
ATOM   4784  CA  MET A 670     -14.908 -28.357  20.727  1.00  0.00           C
ATOM   4785  CB  MET A 670     -15.674 -28.393  22.063  1.00  0.00           C
ATOM   4786  CG  MET A 670     -17.085 -27.604  22.182  1.00  0.00           C
ATOM   4787  SD  MET A 670     -17.570 -27.261  23.862  1.00  0.00           S
ATOM   4788  CE  MET A 670     -16.452 -25.870  24.203  1.00  0.00           C
ATOM   4789  C   MET A 670     -13.678 -29.168  20.900  1.00  0.00           C
ATOM   4790  O   MET A 670     -12.607 -28.619  21.220  1.00  0.00           O
ATOM   4791  N   ALA A 671     -13.775 -30.472  20.538  1.00  0.00           N
ATOM   4792  CA  ALA A 671     -12.616 -31.409  20.465  1.00  0.00           C
ATOM   4793  CB  ALA A 671     -13.046 -32.878  20.532  1.00  0.00           C
ATOM   4794  C   ALA A 671     -11.792 -31.239  19.229  1.00  0.00           C
ATOM   4795  O   ALA A 671     -10.548 -31.442  19.279  1.00  0.00           O
ATOM   4796  N   TYR A 672     -12.452 -31.099  18.088  1.00  0.00           N
ATOM   4797  CA  TYR A 672     -11.905 -30.882  16.741  1.00  0.00           C
ATOM   4798  CB  TYR A 672     -12.937 -30.667  15.605  1.00  0.00           C
ATOM   4799  CG  TYR A 672     -13.763 -31.924  15.339  1.00  0.00           C
ATOM   4800  CD1 TYR A 672     -14.588 -31.939  14.144  1.00  0.00           C
ATOM   4801  CE1 TYR A 672     -15.360 -33.055  13.775  1.00  0.00           C
ATOM   4802  CZ  TYR A 672     -15.359 -34.164  14.691  1.00  0.00           C
ATOM   4803  OH  TYR A 672     -16.017 -35.336  14.434  1.00  0.00           O
ATOM   4804  CE2 TYR A 672     -14.463 -34.184  15.785  1.00  0.00           C
ATOM   4805  CD2 TYR A 672     -13.794 -33.036  16.145  1.00  0.00           C
ATOM   4806  C   TYR A 672     -11.025 -29.596  16.751  1.00  0.00           C
ATOM   4807  O   TYR A 672      -9.890 -29.631  16.305  1.00  0.00           O
ATOM   4808  N   SER A 673     -11.555 -28.507  17.300  1.00  0.00           N
ATOM   4809  CA  SER A 673     -10.891 -27.245  17.603  1.00  0.00           C
ATOM   4810  CB  SER A 673     -11.813 -26.217  18.169  1.00  0.00           C
ATOM   4811  OG  SER A 673     -11.046 -24.978  18.200  1.00  0.00           O
ATOM   4812  C   SER A 673      -9.689 -27.443  18.529  1.00  0.00           C
ATOM   4813  O   SER A 673      -8.633 -26.855  18.295  1.00  0.00           O
ATOM   4814  N   THR A 674      -9.886 -28.070  19.658  1.00  0.00           N
ATOM   4815  CA  THR A 674      -8.803 -28.353  20.623  1.00  0.00           C
ATOM   4816  CB  THR A 674      -9.316 -29.196  21.819  1.00  0.00           C
ATOM   4817  CG2 THR A 674      -8.217 -29.525  22.859  1.00  0.00           C
ATOM   4818  OG1 THR A 674     -10.051 -28.199  22.502  1.00  0.00           O
ATOM   4819  C   THR A 674      -7.557 -29.044  20.087  1.00  0.00           C
ATOM   4820  O   THR A 674      -6.411 -28.705  20.492  1.00  0.00           O
ATOM   4821  N   LYS A 675      -7.785 -29.974  19.184  1.00  0.00           N
ATOM   4822  CA  LYS A 675      -6.712 -30.661  18.408  1.00  0.00           C
ATOM   4823  CB  LYS A 675      -7.287 -31.957  17.825  1.00  0.00           C
ATOM   4824  CG  LYS A 675      -6.213 -32.897  17.314  1.00  0.00           C
ATOM   4825  CD  LYS A 675      -6.609 -34.288  16.797  1.00  0.00           C
ATOM   4826  CE  LYS A 675      -5.501 -35.244  16.503  1.00  0.00           C
ATOM   4827  NZ  LYS A 675      -5.962 -36.495  15.877  1.00  0.00           N
ATOM   4828  C   LYS A 675      -6.203 -29.738  17.353  1.00  0.00           C
ATOM   4829  O   LYS A 675      -5.000 -29.657  17.242  1.00  0.00           O
ATOM   4830  N   ARG A 676      -7.040 -29.017  16.646  1.00  0.00           N
ATOM   4831  CA  ARG A 676      -6.546 -28.095  15.628  1.00  0.00           C
ATOM   4832  CB  ARG A 676      -7.754 -27.408  14.964  1.00  0.00           C
ATOM   4833  CG  ARG A 676      -8.407 -28.351  13.969  1.00  0.00           C
ATOM   4834  CD  ARG A 676      -9.822 -27.761  13.550  1.00  0.00           C
ATOM   4835  NE  ARG A 676      -9.568 -26.765  12.530  1.00  0.00           N
ATOM   4836  CZ  ARG A 676      -9.834 -26.911  11.229  1.00  0.00           C
ATOM   4837  NH1 ARG A 676      -9.807 -25.900  10.424  1.00  0.00           N
ATOM   4838  NH2 ARG A 676     -10.008 -28.062  10.647  1.00  0.00           N
ATOM   4839  C   ARG A 676      -5.558 -27.035  16.044  1.00  0.00           C
ATOM   4840  O   ARG A 676      -4.488 -26.909  15.435  1.00  0.00           O
ATOM   4841  N   GLN A 677      -5.837 -26.506  17.240  1.00  0.00           N
ATOM   4842  CA  GLN A 677      -5.062 -25.424  17.847  1.00  0.00           C
ATOM   4843  CB  GLN A 677      -5.898 -24.780  18.976  1.00  0.00           C
ATOM   4844  CG  GLN A 677      -6.997 -23.814  18.489  1.00  0.00           C
ATOM   4845  CD  GLN A 677      -7.940 -23.326  19.631  1.00  0.00           C
ATOM   4846  OE1 GLN A 677      -7.758 -23.577  20.756  1.00  0.00           O
ATOM   4847  NE2 GLN A 677      -9.039 -22.629  19.382  1.00  0.00           N
ATOM   4848  C   GLN A 677      -3.719 -25.873  18.368  1.00  0.00           C
ATOM   4849  O   GLN A 677      -2.884 -25.032  18.654  1.00  0.00           O
ATOM   4850  N   ARG A 678      -3.377 -27.197  18.347  1.00  0.00           N
ATOM   4851  CA  ARG A 678      -2.173 -27.780  18.963  1.00  0.00           C
ATOM   4852  CB  ARG A 678      -2.111 -29.298  18.744  1.00  0.00           C
ATOM   4853  CG  ARG A 678      -3.041 -29.995  19.762  1.00  0.00           C
ATOM   4854  CD  ARG A 678      -2.474 -29.939  21.172  1.00  0.00           C
ATOM   4855  NE  ARG A 678      -3.476 -29.868  22.220  1.00  0.00           N
ATOM   4856  CZ  ARG A 678      -3.982 -30.840  22.925  1.00  0.00           C
ATOM   4857  NH1 ARG A 678      -5.015 -30.611  23.630  1.00  0.00           N
ATOM   4858  NH2 ARG A 678      -3.562 -32.103  22.803  1.00  0.00           N
ATOM   4859  C   ARG A 678      -0.889 -27.152  18.465  1.00  0.00           C
ATOM   4860  O   ARG A 678       0.006 -26.797  19.260  1.00  0.00           O
ATOM   4861  N   PHE A 679      -0.695 -26.942  17.204  1.00  0.00           N
ATOM   4862  CA  PHE A 679       0.503 -26.429  16.615  1.00  0.00           C
ATOM   4863  CB  PHE A 679       0.497 -26.698  15.125  1.00  0.00           C
ATOM   4864  CG  PHE A 679       1.618 -26.073  14.309  1.00  0.00           C
ATOM   4865  CD1 PHE A 679       2.874 -26.667  14.160  1.00  0.00           C
ATOM   4866  CE1 PHE A 679       3.855 -25.946  13.475  1.00  0.00           C
ATOM   4867  CZ  PHE A 679       3.546 -24.855  12.721  1.00  0.00           C
ATOM   4868  CE2 PHE A 679       2.259 -24.314  12.761  1.00  0.00           C
ATOM   4869  CD2 PHE A 679       1.306 -24.868  13.673  1.00  0.00           C
ATOM   4870  C   PHE A 679       0.683 -24.901  16.861  1.00  0.00           C
ATOM   4871  O   PHE A 679       1.744 -24.316  17.068  1.00  0.00           O
ATOM   4872  N   LEU A 680      -0.440 -24.173  16.704  1.00  0.00           N
ATOM   4873  CA  LEU A 680      -0.409 -22.736  16.909  1.00  0.00           C
ATOM   4874  CB  LEU A 680      -1.668 -21.992  16.381  1.00  0.00           C
ATOM   4875  CG  LEU A 680      -1.824 -21.890  14.792  1.00  0.00           C
ATOM   4876  CD1 LEU A 680      -3.250 -21.485  14.413  1.00  0.00           C
ATOM   4877  CD2 LEU A 680      -0.682 -20.936  14.189  1.00  0.00           C
ATOM   4878  C   LEU A 680      -0.147 -22.362  18.388  1.00  0.00           C
ATOM   4879  O   LEU A 680       0.674 -21.479  18.649  1.00  0.00           O
ATOM   4880  N   VAL A 681      -0.705 -23.134  19.362  1.00  0.00           N
ATOM   4881  CA  VAL A 681      -0.270 -22.971  20.772  1.00  0.00           C
ATOM   4882  CB  VAL A 681      -1.302 -23.711  21.743  1.00  0.00           C
ATOM   4883  CG1 VAL A 681      -2.723 -23.145  21.639  1.00  0.00           C
ATOM   4884  CG2 VAL A 681      -1.425 -25.216  21.762  1.00  0.00           C
ATOM   4885  C   VAL A 681       1.195 -23.329  21.050  1.00  0.00           C
ATOM   4886  O   VAL A 681       1.796 -22.595  21.811  1.00  0.00           O
ATOM   4887  N   ASP A 682       1.675 -24.258  20.219  1.00  0.00           N
ATOM   4888  CA  ASP A 682       3.137 -24.542  20.191  1.00  0.00           C
ATOM   4889  CB  ASP A 682       3.425 -26.023  19.724  1.00  0.00           C
ATOM   4890  CG  ASP A 682       3.031 -27.111  20.609  1.00  0.00           C
ATOM   4891  OD1 ASP A 682       3.058 -28.289  20.195  1.00  0.00           O
ATOM   4892  OD2 ASP A 682       2.582 -26.959  21.794  1.00  0.00           O
ATOM   4893  C   ASP A 682       4.050 -23.506  19.475  1.00  0.00           C
ATOM   4894  O   ASP A 682       5.246 -23.415  19.758  1.00  0.00           O
ATOM   4895  N   GLN A 683       3.509 -22.625  18.583  1.00  0.00           N
ATOM   4896  CA  GLN A 683       4.164 -21.417  18.049  1.00  0.00           C
ATOM   4897  CB  GLN A 683       3.505 -21.040  16.661  1.00  0.00           C
ATOM   4898  CG  GLN A 683       3.919 -21.999  15.557  1.00  0.00           C
ATOM   4899  CD  GLN A 683       5.338 -22.047  14.958  1.00  0.00           C
ATOM   4900  OE1 GLN A 683       6.240 -21.252  15.291  1.00  0.00           O
ATOM   4901  NE2 GLN A 683       5.579 -23.036  14.097  1.00  0.00           N
ATOM   4902  C   GLN A 683       4.201 -20.151  18.915  1.00  0.00           C
ATOM   4903  O   GLN A 683       4.984 -19.220  18.673  1.00  0.00           O
ATOM   4904  N   GLY A 684       3.337 -20.019  19.992  1.00  0.00           N
ATOM   4905  CA  GLY A 684       3.228 -18.816  20.867  1.00  0.00           C
ATOM   4906  C   GLY A 684       1.884 -18.090  20.691  1.00  0.00           C
ATOM   4907  O   GLY A 684       1.636 -17.057  21.315  1.00  0.00           O
ATOM   4908  N   TYR A 685       0.903 -18.593  19.883  1.00  0.00           N
ATOM   4909  CA  TYR A 685      -0.477 -18.181  19.930  1.00  0.00           C
ATOM   4910  CB  TYR A 685      -1.141 -18.384  18.551  1.00  0.00           C
ATOM   4911  CG  TYR A 685      -0.341 -17.695  17.494  1.00  0.00           C
ATOM   4912  CD1 TYR A 685       0.611 -18.426  16.782  1.00  0.00           C
ATOM   4913  CE1 TYR A 685       1.272 -17.763  15.734  1.00  0.00           C
ATOM   4914  CZ  TYR A 685       1.076 -16.443  15.424  1.00  0.00           C
ATOM   4915  OH  TYR A 685       1.722 -15.909  14.338  1.00  0.00           O
ATOM   4916  CE2 TYR A 685       0.086 -15.691  16.141  1.00  0.00           C
ATOM   4917  CD2 TYR A 685      -0.560 -16.307  17.236  1.00  0.00           C
ATOM   4918  C   TYR A 685      -1.322 -18.785  21.055  1.00  0.00           C
ATOM   4919  O   TYR A 685      -1.116 -19.833  21.634  1.00  0.00           O
ATOM   4920  N   SER A 686      -2.349 -18.035  21.420  1.00  0.00           N
ATOM   4921  CA  SER A 686      -3.226 -18.273  22.495  1.00  0.00           C
ATOM   4922  CB  SER A 686      -2.480 -17.865  23.817  1.00  0.00           C
ATOM   4923  OG  SER A 686      -2.442 -16.437  23.788  1.00  0.00           O
ATOM   4924  C   SER A 686      -4.631 -17.605  22.343  1.00  0.00           C
ATOM   4925  O   SER A 686      -4.687 -16.435  21.896  1.00  0.00           O
ATOM   4926  N   PHE A 687      -5.779 -18.257  22.601  1.00  0.00           N
ATOM   4927  CA  PHE A 687      -7.050 -17.959  22.094  1.00  0.00           C
ATOM   4928  CB  PHE A 687      -7.584 -19.197  21.402  1.00  0.00           C
ATOM   4929  CG  PHE A 687      -6.902 -19.702  20.214  1.00  0.00           C
ATOM   4930  CD1 PHE A 687      -5.679 -20.488  20.306  1.00  0.00           C
ATOM   4931  CE1 PHE A 687      -4.980 -20.874  19.090  1.00  0.00           C
ATOM   4932  CZ  PHE A 687      -5.531 -20.379  17.884  1.00  0.00           C
ATOM   4933  CE2 PHE A 687      -6.729 -19.644  17.817  1.00  0.00           C
ATOM   4934  CD2 PHE A 687      -7.387 -19.318  19.003  1.00  0.00           C
ATOM   4935  C   PHE A 687      -7.965 -17.435  23.222  1.00  0.00           C
ATOM   4936  O   PHE A 687      -8.283 -18.224  24.105  1.00  0.00           O
ATOM   4937  N   LYS A 688      -8.537 -16.253  23.141  1.00  0.00           N
ATOM   4938  CA  LYS A 688      -9.613 -15.929  24.036  1.00  0.00           C
ATOM   4939  CB  LYS A 688      -9.874 -14.395  23.888  1.00  0.00           C
ATOM   4940  CG  LYS A 688     -11.019 -13.789  24.668  1.00  0.00           C
ATOM   4941  CD  LYS A 688     -11.130 -12.217  24.430  1.00  0.00           C
ATOM   4942  CE  LYS A 688     -12.425 -11.697  25.072  1.00  0.00           C
ATOM   4943  NZ  LYS A 688     -12.265 -10.215  25.174  1.00  0.00           N
ATOM   4944  C   LYS A 688     -10.827 -16.760  23.661  1.00  0.00           C
ATOM   4945  O   LYS A 688     -11.210 -16.800  22.502  1.00  0.00           O
ATOM   4946  N   VAL A 689     -11.447 -17.264  24.767  1.00  0.00           N
ATOM   4947  CA  VAL A 689     -12.860 -17.622  24.837  1.00  0.00           C
ATOM   4948  CB  VAL A 689     -13.222 -18.536  26.029  1.00  0.00           C
ATOM   4949  CG1 VAL A 689     -14.687 -18.999  25.952  1.00  0.00           C
ATOM   4950  CG2 VAL A 689     -12.310 -19.713  25.949  1.00  0.00           C
ATOM   4951  C   VAL A 689     -13.796 -16.446  24.765  1.00  0.00           C
ATOM   4952  O   VAL A 689     -13.722 -15.560  25.636  1.00  0.00           O
ATOM   4953  N   ILE A 690     -14.606 -16.246  23.702  1.00  0.00           N
ATOM   4954  CA  ILE A 690     -15.680 -15.226  23.639  1.00  0.00           C
ATOM   4955  CB  ILE A 690     -15.870 -14.484  22.271  1.00  0.00           C
ATOM   4956  CG2 ILE A 690     -17.123 -13.561  22.297  1.00  0.00           C
ATOM   4957  CG1 ILE A 690     -14.781 -13.374  22.005  1.00  0.00           C
ATOM   4958  CD1 ILE A 690     -13.348 -13.667  21.610  1.00  0.00           C
ATOM   4959  C   ILE A 690     -17.019 -16.015  23.938  1.00  0.00           C
ATOM   4960  O   ILE A 690     -17.410 -16.979  23.245  1.00  0.00           O
ATOM   4961  N   THR A 691     -17.771 -15.619  24.982  1.00  0.00           N
ATOM   4962  CA  THR A 691     -19.046 -16.174  25.336  1.00  0.00           C
ATOM   4963  CB  THR A 691     -18.852 -17.231  26.436  1.00  0.00           C
ATOM   4964  CG2 THR A 691     -18.172 -16.644  27.692  1.00  0.00           C
ATOM   4965  OG1 THR A 691     -20.072 -17.740  26.886  1.00  0.00           O
ATOM   4966  C   THR A 691     -20.109 -15.115  25.634  1.00  0.00           C
ATOM   4967  O   THR A 691     -21.322 -15.490  25.622  1.00  0.00           O
ATOM   4968  N   LYS A 692     -19.825 -13.773  25.830  1.00  0.00           N
ATOM   4969  CA  LYS A 692     -20.833 -12.723  25.867  1.00  0.00           C
ATOM   4970  CB  LYS A 692     -20.225 -11.659  26.839  1.00  0.00           C
ATOM   4971  CG  LYS A 692     -21.301 -10.641  27.280  1.00  0.00           C
ATOM   4972  CD  LYS A 692     -20.632  -9.444  27.992  1.00  0.00           C
ATOM   4973  CE  LYS A 692     -21.677  -8.924  29.042  1.00  0.00           C
ATOM   4974  NZ  LYS A 692     -21.117  -7.923  30.037  1.00  0.00           N
ATOM   4975  C   LYS A 692     -21.279 -12.126  24.495  1.00  0.00           C
ATOM   4976  O   LYS A 692     -22.471 -11.922  24.368  1.00  0.00           O
ATOM   4977  N   LEU A 693     -20.348 -12.075  23.522  1.00  0.00           N
ATOM   4978  CA  LEU A 693     -20.680 -11.358  22.215  1.00  0.00           C
ATOM   4979  CB  LEU A 693     -21.531 -12.205  21.342  1.00  0.00           C
ATOM   4980  CG  LEU A 693     -20.700 -13.363  20.671  1.00  0.00           C
ATOM   4981  CD1 LEU A 693     -21.634 -14.529  20.319  1.00  0.00           C
ATOM   4982  CD2 LEU A 693     -19.919 -12.801  19.453  1.00  0.00           C
ATOM   4983  C   LEU A 693     -21.238  -9.963  22.560  1.00  0.00           C
ATOM   4984  O   LEU A 693     -22.261  -9.612  22.045  1.00  0.00           O
ATOM   4985  N   ALA A 694     -20.513  -9.245  23.395  1.00  0.00           N
ATOM   4986  CA  ALA A 694     -20.840  -7.870  23.763  1.00  0.00           C
ATOM   4987  CB  ALA A 694     -19.718  -7.183  24.586  1.00  0.00           C
ATOM   4988  C   ALA A 694     -21.296  -7.045  22.573  1.00  0.00           C
ATOM   4989  O   ALA A 694     -20.491  -6.764  21.678  1.00  0.00           O
ATOM   4990  N   GLY A 695     -22.565  -6.547  22.646  1.00  0.00           N
ATOM   4991  CA  GLY A 695     -23.210  -5.616  21.661  1.00  0.00           C
ATOM   4992  C   GLY A 695     -24.053  -6.358  20.549  1.00  0.00           C
ATOM   4993  O   GLY A 695     -24.556  -5.711  19.683  1.00  0.00           O
ATOM   4994  N   MET A 696     -24.293  -7.724  20.574  1.00  0.00           N
ATOM   4995  CA  MET A 696     -25.128  -8.356  19.531  1.00  0.00           C
ATOM   4996  CB  MET A 696     -24.892  -9.865  19.469  1.00  0.00           C
ATOM   4997  CG  MET A 696     -25.651 -10.511  18.313  1.00  0.00           C
ATOM   4998  SD  MET A 696     -24.975 -12.002  17.553  1.00  0.00           S
ATOM   4999  CE  MET A 696     -25.043 -13.119  18.970  1.00  0.00           C
ATOM   5000  C   MET A 696     -26.604  -8.130  19.878  1.00  0.00           C
ATOM   5001  O   MET A 696     -27.462  -8.016  19.040  1.00  0.00           O
ATOM   5002  N   GLU A 697     -26.902  -7.924  21.128  1.00  0.00           N
ATOM   5003  CA  GLU A 697     -28.083  -7.203  21.594  1.00  0.00           C
ATOM   5004  CB  GLU A 697     -28.228  -7.139  23.153  1.00  0.00           C
ATOM   5005  CG  GLU A 697     -27.247  -6.154  23.857  1.00  0.00           C
ATOM   5006  CD  GLU A 697     -25.721  -6.587  23.938  1.00  0.00           C
ATOM   5007  OE1 GLU A 697     -25.350  -7.725  23.497  1.00  0.00           O
ATOM   5008  OE2 GLU A 697     -24.855  -5.851  24.419  1.00  0.00           O
ATOM   5009  C   GLU A 697     -28.385  -5.860  20.950  1.00  0.00           C
ATOM   5010  O   GLU A 697     -29.551  -5.394  20.922  1.00  0.00           O
ATOM   5011  N   GLU A 698     -27.405  -5.126  20.307  1.00  0.00           N
ATOM   5012  CA  GLU A 698     -27.451  -3.815  19.761  1.00  0.00           C
ATOM   5013  CB  GLU A 698     -26.304  -2.934  20.106  1.00  0.00           C
ATOM   5014  CG  GLU A 698     -26.086  -2.920  21.625  1.00  0.00           C
ATOM   5015  CD  GLU A 698     -27.241  -2.242  22.453  1.00  0.00           C
ATOM   5016  OE1 GLU A 698     -27.390  -2.431  23.665  1.00  0.00           O
ATOM   5017  OE2 GLU A 698     -27.943  -1.277  21.955  1.00  0.00           O
ATOM   5018  C   GLU A 698     -27.579  -3.800  18.187  1.00  0.00           C
ATOM   5019  O   GLU A 698     -27.548  -2.767  17.552  1.00  0.00           O
ATOM   5020  N   GLU A 699     -27.821  -4.957  17.526  1.00  0.00           N
ATOM   5021  CA  GLU A 699     -27.872  -5.206  16.100  1.00  0.00           C
ATOM   5022  CB  GLU A 699     -26.819  -6.368  15.865  1.00  0.00           C
ATOM   5023  CG  GLU A 699     -25.358  -5.993  16.246  1.00  0.00           C
ATOM   5024  CD  GLU A 699     -24.860  -4.697  15.531  1.00  0.00           C
ATOM   5025  OE1 GLU A 699     -25.070  -4.522  14.316  1.00  0.00           O
ATOM   5026  OE2 GLU A 699     -24.051  -3.897  16.184  1.00  0.00           O
ATOM   5027  C   GLU A 699     -29.186  -5.630  15.546  1.00  0.00           C
ATOM   5028  O   GLU A 699     -30.080  -6.076  16.282  1.00  0.00           O
ATOM   5029  N   ASP A 700     -29.512  -5.448  14.196  1.00  0.00           N
ATOM   5030  CA  ASP A 700     -30.622  -6.208  13.536  1.00  0.00           C
ATOM   5031  CB  ASP A 700     -31.086  -5.328  12.288  1.00  0.00           C
ATOM   5032  CG  ASP A 700     -32.160  -5.928  11.419  1.00  0.00           C
ATOM   5033  OD1 ASP A 700     -32.946  -6.710  11.971  1.00  0.00           O
ATOM   5034  OD2 ASP A 700     -32.234  -5.639  10.191  1.00  0.00           O
ATOM   5035  C   ASP A 700     -30.133  -7.553  12.982  1.00  0.00           C
ATOM   5036  O   ASP A 700     -29.179  -7.637  12.198  1.00  0.00           O
ATOM   5037  N   LEU A 701     -30.776  -8.663  13.299  1.00  0.00           N
ATOM   5038  CA  LEU A 701     -30.242 -10.025  13.120  1.00  0.00           C
ATOM   5039  CB  LEU A 701     -29.712 -10.490  14.470  1.00  0.00           C
ATOM   5040  CG  LEU A 701     -28.675  -9.579  15.139  1.00  0.00           C
ATOM   5041  CD1 LEU A 701     -28.493 -10.173  16.537  1.00  0.00           C
ATOM   5042  CD2 LEU A 701     -27.293  -9.569  14.433  1.00  0.00           C
ATOM   5043  C   LEU A 701     -31.178 -11.048  12.552  1.00  0.00           C
ATOM   5044  O   LEU A 701     -32.408 -10.880  12.576  1.00  0.00           O
ATOM   5045  N   ALA A 702     -30.594 -12.137  11.979  1.00  0.00           N
ATOM   5046  CA  ALA A 702     -31.314 -13.203  11.335  1.00  0.00           C
ATOM   5047  CB  ALA A 702     -30.315 -14.106  10.555  1.00  0.00           C
ATOM   5048  C   ALA A 702     -31.993 -14.033  12.448  1.00  0.00           C
ATOM   5049  O   ALA A 702     -31.772 -13.908  13.649  1.00  0.00           O
ATOM   5050  N   PHE A 703     -32.783 -15.005  12.066  1.00  0.00           N
ATOM   5051  CA  PHE A 703     -33.529 -15.987  12.855  1.00  0.00           C
ATOM   5052  CB  PHE A 703     -32.636 -17.208  13.086  1.00  0.00           C
ATOM   5053  CG  PHE A 703     -32.117 -17.794  11.833  1.00  0.00           C
ATOM   5054  CD1 PHE A 703     -32.992 -18.723  11.145  1.00  0.00           C
ATOM   5055  CE1 PHE A 703     -32.669 -19.094   9.831  1.00  0.00           C
ATOM   5056  CZ  PHE A 703     -31.467 -18.702   9.254  1.00  0.00           C
ATOM   5057  CE2 PHE A 703     -30.554 -17.867   9.953  1.00  0.00           C
ATOM   5058  CD2 PHE A 703     -30.907 -17.408  11.226  1.00  0.00           C
ATOM   5059  C   PHE A 703     -34.137 -15.518  14.259  1.00  0.00           C
ATOM   5060  O   PHE A 703     -34.099 -16.231  15.280  1.00  0.00           O
ATOM   5061  N   SER A 704     -34.626 -14.308  14.299  1.00  0.00           N
ATOM   5062  CA  SER A 704     -35.114 -13.566  15.511  1.00  0.00           C
ATOM   5063  CB  SER A 704     -35.602 -12.128  15.154  1.00  0.00           C
[truncated: 1,800,816 more chars]
